# Supplementary material for: Exploring the gut DNA virome in fecal immunochemical test stool samples reveals associations with lifestyle in a large population-based study
Source: Nat Commun. 2024 Feb 29;15:1791. doi: 10.1038/s41467-024-46033-0 (PMC10904388; doi:10.1038/s41467-024-46033-0)
Supplement: Supplementary file 4 — Supplementary Dataset 1 [file 41467_2024_46033_MOESM4_ESM.xlsx]

## Sheet: Sheet1
Supplementary Data 1: Characteristics of identified viral genomes
vOTU	n_samples	genome_length	cluster_contigs	completeness_method	cluster_proviruses	cluster_not_proviruses	checkv_quality	miuvig_quality	completeness	genes	annotated_genes	fraction_annotated	Class	Family	BaltimoreGroup	Host	mean_prevalent_abundance	sd_prevalent_abundance	prevalence
CRCbiome_vOTU00005	10	46140	10	AAI-based (high-confidence)	5	5	High-quality	High-quality	100	67	42	0.626866	n.a.	n.a.	n.a.	n.a.	0.504	0.342	0.0184
CRCbiome_vOTU00012	198	36938	198	AAI-based (high-confidence)	169	29	High-quality	High-quality	100	50	28	0.56	Caudoviricetes	Unclassified	Group I	Pasteurella	0.843	0.507	0.354
CRCbiome_vOTU00014	41	89209	41	HMM-based (lower-bound)	0	41	High-quality	High-quality	100	77	57	0.74026	Caudoviricetes	Unclassified	Group I	Acinetobacter	0.822	0.476	0.735
CRCbiome_vOTU00016	10	12954	10	ITR (high-confidence)	0	10	Complete	High-quality	100	16	5	0.3125	n.a.	n.a.	n.a.	n.a.	2.58	2.32	0.0116
CRCbiome_vOTU00018	210	51530	210	Provirus (medium-confidence)	96	114	Complete	High-quality	100	65	24	0.369231	n.a.	n.a.	n.a.	n.a.	2.1	2.56	0.306
CRCbiome_vOTU00024	43	63433	44	AAI-based (high-confidence)	28	16	High-quality	High-quality	100	105	90	0.857143	Caudoviricetes	Unclassified	Group I	Faecalibacterium	0.583	0.358	0.0793
CRCbiome_vOTU00029	25	38866	25	AAI-based (high-confidence)	15	10	High-quality	High-quality	100	44	15	0.340909	n.a.	n.a.	n.a.	n.a.	0.533	0.269	0.0213
CRCbiome_vOTU00063	6	85603	6	HMM-based (lower-bound)	0	6	High-quality	High-quality	100	70	58	0.828571	n.a.	n.a.	n.a.	n.a.	0.605	0.6	0.191
CRCbiome_vOTU00065	35	57753	35	Provirus (medium-confidence)	28	7	Complete	High-quality	100	70	33	0.471429	n.a.	n.a.	n.a.	n.a.	0.609	0.438	0.0667
CRCbiome_vOTU00071	89	49739	89	AAI-based (high-confidence)	39	50	High-quality	High-quality	100	65	31	0.476923	n.a.	n.a.	n.a.	n.a.	1.69	1.93	0.128
CRCbiome_vOTU00076	296	32299	297	AAI-based (high-confidence)	47	250	High-quality	High-quality	100	48	33	0.6875	n.a.	n.a.	n.a.	n.a.	0.931	1.51	0.441
CRCbiome_vOTU00078	32	21948	32	AAI-based (high-confidence)	0	32	High-quality	High-quality	100	25	13	0.52	n.a.	n.a.	n.a.	n.a.	0.52	0.273	0.0822
CRCbiome_vOTU00079	25	16277	26	AAI-based (high-confidence)	9	17	High-quality	High-quality	100	26	6	0.230769	n.a.	n.a.	n.a.	n.a.	0.346	0.188	0.0377
CRCbiome_vOTU00083	9	31753	9	Provirus (medium-confidence)	8	1	Complete	High-quality	100	31	16	0.516129	n.a.	n.a.	n.a.	n.a.	0.326	0.132	0.0164
CRCbiome_vOTU00088	54	39048	55	Provirus (high-confidence)	17	38	Complete	High-quality	100	52	29	0.557692	n.a.	n.a.	n.a.	n.a.	0.603	0.417	0.089
CRCbiome_vOTU00091	25	95887	25	AAI-based (high-confidence)	0	25	High-quality	High-quality	100	83	81	0.975904	Caudoviricetes	Intestiviridae	Group I	Unspecified	0.886	0.866	0.0309
CRCbiome_vOTU00093	8	35007	8	AAI-based (high-confidence)	4	4	High-quality	High-quality	100	42	9	0.214286	n.a.	n.a.	n.a.	n.a.	0.824	0.618	0.0135
CRCbiome_vOTU00094	19	57521	19	Provirus (medium-confidence)	17	2	Complete	High-quality	100	61	41	0.672131	Caudoviricetes	Unclassified	Group I	Streptococcus	1.43	0.817	0.0503
CRCbiome_vOTU00095	14	22356	14	AAI-based (medium-confidence)	0	14	High-quality	High-quality	100	30	12	0.4	n.a.	n.a.	n.a.	n.a.	0.493	0.362	0.0329
CRCbiome_vOTU00100	6	71444	6	AAI-based (high-confidence)	0	6	High-quality	High-quality	100	112	36	0.321429	n.a.	n.a.	n.a.	n.a.	1.7	2.35	0.00677
CRCbiome_vOTU00102	38	60968	38	AAI-based (high-confidence)	0	38	High-quality	High-quality	100	62	32	0.516129	n.a.	n.a.	n.a.	n.a.	1.59	1.27	0.209
CRCbiome_vOTU00108	289	136653	290	AAI-based (medium-confidence)	117	173	High-quality	High-quality	100	142	62	0.43662	n.a.	n.a.	n.a.	n.a.	1.75	1.62	0.692
CRCbiome_vOTU00113	148	36715	148	AAI-based (high-confidence)	34	114	High-quality	High-quality	100	49	47	0.959184	Caudoviricetes	Unclassified	Group I	Faecalibacterium	0.579	0.495	0.351
CRCbiome_vOTU00121	15	70878	15	AAI-based (medium-confidence)	1	14	High-quality	High-quality	100	80	40	0.5	n.a.	n.a.	n.a.	n.a.	1.1	0.681	0.0213
CRCbiome_vOTU00130	7	49159	7	AAI-based (high-confidence)	2	5	High-quality	High-quality	100	86	47	0.546512	Caudoviricetes	Unclassified	Group I	Clostridioides	0.852	0.674	0.0116
CRCbiome_vOTU00132	8	48597	8	AAI-based (high-confidence)	8	0	High-quality	High-quality	100	55	15	0.272727	n.a.	n.a.	n.a.	n.a.	0.645	0.723	0.0135
CRCbiome_vOTU00138	25	34481	25	AAI-based (high-confidence)	17	8	High-quality	High-quality	100	46	11	0.23913	n.a.	n.a.	n.a.	n.a.	1.76	1.77	0.0164
CRCbiome_vOTU00142	12	4730	12	HMM-based (lower-bound)	0	12	High-quality	High-quality	100	7	2	0.285714	n.a.	n.a.	n.a.	n.a.	0.85	0.852	0.0174
CRCbiome_vOTU00156	64	54966	64	Provirus (high-confidence)	48	16	Complete	High-quality	100	82	34	0.414634	n.a.	n.a.	n.a.	n.a.	1.21	0.888	0.103
CRCbiome_vOTU00158	10	25444	10	AAI-based (medium-confidence)	0	10	Medium-quality	Genome-fragment	55.63	25	13	0.52	n.a.	n.a.	n.a.	n.a.	0.607	0.538	0.0397
CRCbiome_vOTU00160	40	4620	40	HMM-based (lower-bound)	10	30	High-quality	High-quality	100	6	3	0.5	n.a.	n.a.	n.a.	n.a.	0.356	0.243	0.103
CRCbiome_vOTU00163	20	45976	20	AAI-based (high-confidence)	4	16	Medium-quality	Genome-fragment	88.44	71	38	0.535211	n.a.	n.a.	n.a.	n.a.	0.466	0.252	0.0426
CRCbiome_vOTU00180	15	96027	15	AAI-based (high-confidence)	0	15	Medium-quality	Genome-fragment	88.16	92	88	0.956522	Caudoviricetes	Intestiviridae	Group I	Unspecified	16.4	16.1	0.0193
CRCbiome_vOTU00183	76	33434	76	Provirus (high-confidence)	71	5	Complete	High-quality	100	46	25	0.543478	Caudoviricetes	Unclassified	Group I	Pasteurella	0.77	0.444	0.0861
CRCbiome_vOTU00185	63	65904	63	Provirus (high-confidence)	31	32	Complete	High-quality	100	65	24	0.369231	n.a.	n.a.	n.a.	n.a.	0.917	0.938	0.112
CRCbiome_vOTU00186	10	87684	10	AAI-based (high-confidence)	0	10	High-quality	High-quality	99.59	129	34	0.263566	n.a.	Unclassified	Unclassified	Bacteroides	0.561	0.487	0.0106
CRCbiome_vOTU00188	20	35887	20	Provirus (high-confidence)	12	8	Complete	High-quality	100	39	17	0.435897	n.a.	n.a.	n.a.	n.a.	0.3	0.151	0.029
CRCbiome_vOTU00191	6	74964	6	AAI-based (high-confidence)	0	6	High-quality	High-quality	96.55	103	26	0.252427	Caudoviricetes	Unclassified	Group I	Unspecified	0.667	0.498	0.0387
CRCbiome_vOTU00192	13	57504	13	AAI-based (high-confidence)	7	6	High-quality	High-quality	100	87	57	0.655172	n.a.	n.a.	n.a.	n.a.	0.448	0.365	0.0397
CRCbiome_vOTU00193	10	60548	10	AAI-based (high-confidence)	5	5	High-quality	High-quality	100	87	38	0.436782	n.a.	n.a.	n.a.	n.a.	0.43	0.22	0.00677
CRCbiome_vOTU00194	23	54656	23	HMM-based (lower-bound)	11	12	Medium-quality	Genome-fragment	86.99	72	40	0.555556	n.a.	n.a.	n.a.	n.a.	0.678	0.546	0.0696
CRCbiome_vOTU00227	10	34565	10	AAI-based (high-confidence)	3	7	High-quality	High-quality	100	53	22	0.415094	n.a.	n.a.	n.a.	n.a.	0.429	0.266	0.0174
CRCbiome_vOTU00236	31	76532	31	Provirus (high-confidence)	20	11	Complete	High-quality	100	83	52	0.626506	n.a.	n.a.	n.a.	n.a.	0.577	0.381	0.124
CRCbiome_vOTU00238	8	59839	8	Provirus (high-confidence)	3	5	Complete	High-quality	100	90	78	0.866667	Caudoviricetes	Unclassified	Group I	Faecalibacterium	0.601	0.378	0.0106
CRCbiome_vOTU00240	10	55103	10	Provirus (high-confidence)	7	3	Complete	High-quality	100	87	79	0.908046	Caudoviricetes	Unclassified	Group I	Faecalibacterium	0.574	0.377	0.0106
CRCbiome_vOTU00242	9	87627	9	AAI-based (high-confidence)	0	9	High-quality	High-quality	100	116	34	0.293103	n.a.	n.a.	n.a.	n.a.	2.2	4.44	0.0106
CRCbiome_vOTU00246	10	62980	10	Provirus (high-confidence)	8	2	Complete	High-quality	100	99	51	0.515152	n.a.	n.a.	n.a.	n.a.	0.54	0.302	0.00967
CRCbiome_vOTU00249	6	61480	6	AAI-based (high-confidence)	3	3	High-quality	High-quality	100	86	46	0.534884	Caudoviricetes	Unclassified	Group I	Bacillus	0.461	0.325	0.00774
CRCbiome_vOTU00250	37	48182	37	Provirus (high-confidence)	9	28	Complete	High-quality	100	66	43	0.651515	n.a.	n.a.	n.a.	n.a.	0.551	0.993	0.0861
CRCbiome_vOTU00251	40	59394	40	AAI-based (high-confidence)	26	14	High-quality	High-quality	100	83	33	0.39759	n.a.	n.a.	n.a.	n.a.	0.753	0.831	0.0706
CRCbiome_vOTU00254	13	55272	13	AAI-based (high-confidence)	5	8	High-quality	High-quality	100	84	60	0.714286	Caudoviricetes	Unclassified	Group I	Faecalibacterium	0.791	0.972	0.0184
CRCbiome_vOTU00258	23	45291	23	AAI-based (high-confidence)	5	18	High-quality	High-quality	99.6	67	46	0.686567	n.a.	n.a.	n.a.	n.a.	0.398	0.321	0.0619
CRCbiome_vOTU00259	11	40556	11	Provirus (high-confidence)	1	10	Complete	High-quality	100	53	48	0.90566	Caudoviricetes	Unclassified	Group I	Faecalibacterium	0.416	0.384	0.028
CRCbiome_vOTU00260	6	59196	6	Provirus (high-confidence)	5	1	Complete	High-quality	100	88	51	0.579545	n.a.	n.a.	n.a.	n.a.	0.686	0.411	0.00967
CRCbiome_vOTU00261	20	37548	20	AAI-based (high-confidence)	12	8	High-quality	High-quality	100	58	28	0.482759	n.a.	n.a.	n.a.	n.a.	1.04	1.19	0.028
CRCbiome_vOTU00263	7	39589	7	Provirus (medium-confidence)	6	1	Complete	High-quality	100	49	32	0.653061	Caudoviricetes	Unclassified	Group I	Streptococcus	0.442	0.371	0.0232
CRCbiome_vOTU00273	17	14199	17	AAI-based (high-confidence)	0	17	High-quality	High-quality	100	19	8	0.421053	n.a.	n.a.	n.a.	n.a.	0.621	0.909	0.0348
CRCbiome_vOTU00279	77	53713	77	AAI-based (high-confidence)	7	70	High-quality	High-quality	100	83	54	0.650602	Caudoviricetes	Unclassified	Group I	Faecalibacterium	0.699	0.621	0.137
CRCbiome_vOTU00280	6	446001	6	HMM-based (lower-bound)	0	6	High-quality	High-quality	100	422	149	0.353081	n.a.	n.a.	n.a.	n.a.	0.649	0.34	0.00967
CRCbiome_vOTU00282	9	74710	10	Provirus (high-confidence)	9	1	Complete	High-quality	100	82	25	0.304878	n.a.	n.a.	n.a.	n.a.	1.63	1.96	0.0029
CRCbiome_vOTU00292	6	38765	6	AAI-based (high-confidence)	5	1	High-quality	High-quality	100	36	13	0.361111	n.a.	n.a.	n.a.	n.a.	0.926	0.724	0.00967
CRCbiome_vOTU00295	6	85222	6	AAI-based (high-confidence)	0	6	High-quality	High-quality	98.39	114	29	0.254386	n.a.	n.a.	n.a.	n.a.	0.851	NA	0.000967
CRCbiome_vOTU00296	7	63126	7	Provirus (high-confidence)	4	3	Complete	High-quality	100	100	45	0.45	n.a.	n.a.	n.a.	n.a.	0.38	0.244	0.0242
CRCbiome_vOTU00299	13	63660	13	Provirus (high-confidence)	6	7	Complete	High-quality	100	99	50	0.505051	n.a.	n.a.	n.a.	n.a.	0.718	0.45	0.0135
CRCbiome_vOTU00300	58	52569	58	Provirus (high-confidence)	24	34	Complete	High-quality	100	68	25	0.367647	n.a.	n.a.	n.a.	n.a.	1.88	1.6	0.127
CRCbiome_vOTU00307	145	37302	145	AAI-based (high-confidence)	57	88	High-quality	High-quality	100	51	27	0.529412	n.a.	n.a.	n.a.	n.a.	0.613	0.56	0.206
CRCbiome_vOTU00308	8	39175	8	AAI-based (high-confidence)	6	2	High-quality	High-quality	100	52	23	0.442308	Caudoviricetes	Unclassified	Group I	Bifidobacterium	0.979	0.58	0.00193
CRCbiome_vOTU00312	7	48256	7	Provirus (high-confidence)	5	2	Complete	High-quality	100	65	45	0.692308	Caudoviricetes	Unclassified	Group I	Clostridium	0.341	0.179	0.0174
CRCbiome_vOTU00317	28	44672	28	Provirus (medium-confidence)	14	14	Complete	High-quality	100	60	31	0.516667	n.a.	n.a.	n.a.	n.a.	0.842	0.701	0.0532
CRCbiome_vOTU00326	29	43011	30	AAI-based (high-confidence)	9	21	High-quality	High-quality	100	59	34	0.576271	n.a.	n.a.	n.a.	n.a.	0.686	0.667	0.0435
CRCbiome_vOTU00335	72	40235	72	Provirus (medium-confidence)	21	51	Complete	High-quality	100	60	48	0.8	Caudoviricetes	Unclassified	Group I	Roseburia	0.715	0.681	0.398
CRCbiome_vOTU00340	19	25612	19	AAI-based (high-confidence)	2	17	High-quality	High-quality	100	30	14	0.466667	n.a.	n.a.	n.a.	n.a.	0.635	0.669	0.0338
CRCbiome_vOTU00347	18	59426	18	Provirus (medium-confidence)	14	4	Complete	High-quality	100	80	39	0.4875	n.a.	n.a.	n.a.	n.a.	0.901	0.593	0.0232
CRCbiome_vOTU00371	28	43544	28	AAI-based (high-confidence)	1	27	High-quality	High-quality	100	43	18	0.418605	n.a.	n.a.	n.a.	n.a.	0.925	0.681	0.0861
CRCbiome_vOTU00375	15	62332	15	AAI-based (high-confidence)	7	8	High-quality	High-quality	100	95	40	0.421053	Caudoviricetes	Unclassified	Group I	Faecalibacterium	0.542	0.345	0.028
CRCbiome_vOTU00386	59	38833	59	Provirus (high-confidence)	21	38	Complete	High-quality	100	51	28	0.54902	n.a.	n.a.	n.a.	n.a.	0.583	0.452	0.126
CRCbiome_vOTU00387	32	200062	32	DTR (high-confidence)	0	32	Complete	High-quality	100	251	77	0.306773	n.a.	n.a.	n.a.	n.a.	3.9	6.41	0.0464
CRCbiome_vOTU00391	9	54537	9	AAI-based (high-confidence)	2	7	High-quality	High-quality	100	86	81	0.94186	Caudoviricetes	Unclassified	Group I	Faecalibacterium	0.449	0.115	0.00484
CRCbiome_vOTU00400	8	29757	8	AAI-based (high-confidence)	0	8	High-quality	High-quality	96.6	54	53	0.981481	Caudoviricetes	Unclassified	Group I	Lactococcus	0.549	0.71	0.0309
CRCbiome_vOTU00401	30	38067	31	AAI-based (medium-confidence)	29	2	Medium-quality	Genome-fragment	85.47	38	8	0.210526	n.a.	n.a.	n.a.	n.a.	0.665	0.625	0.0648
CRCbiome_vOTU00402	15	35617	15	Provirus (high-confidence)	5	10	Complete	High-quality	100	48	45	0.9375	Caudoviricetes	Unclassified	Group I	Faecalibacterium	0.531	0.495	0.028
CRCbiome_vOTU00403	11	17016	11	AAI-based (medium-confidence)	10	1	Medium-quality	Genome-fragment	76.8	19	8	0.421053	n.a.	n.a.	n.a.	n.a.	0.414	0.288	0.0261
CRCbiome_vOTU00409	49	42068	49	AAI-based (high-confidence)	11	38	High-quality	High-quality	100	48	24	0.5	n.a.	n.a.	n.a.	n.a.	0.352	0.345	0.149
CRCbiome_vOTU00412	31	65301	31	AAI-based (high-confidence)	12	19	High-quality	High-quality	100	86	22	0.255814	n.a.	n.a.	n.a.	n.a.	1.16	0.945	0.0416
CRCbiome_vOTU00413	67	40043	67	AAI-based (high-confidence)	23	44	High-quality	High-quality	100	57	26	0.45614	n.a.	n.a.	n.a.	n.a.	0.552	0.546	0.0745
CRCbiome_vOTU00418	12	143152	12	AAI-based (high-confidence)	1	11	High-quality	High-quality	100	160	74	0.4625	n.a.	n.a.	n.a.	n.a.	0.902	0.491	0.0629
CRCbiome_vOTU00425	7	59265	7	AAI-based (high-confidence)	5	2	High-quality	High-quality	100	91	44	0.483516	n.a.	n.a.	n.a.	n.a.	0.382	0.345	0.0106
CRCbiome_vOTU00433	7	45340	7	Provirus (high-confidence)	4	3	Complete	High-quality	100	67	24	0.358209	n.a.	n.a.	n.a.	n.a.	1.68	0.635	0.00193
CRCbiome_vOTU00447	9	24374	9	AAI-based (high-confidence)	1	8	Medium-quality	Genome-fragment	71.27	39	18	0.461538	n.a.	n.a.	n.a.	n.a.	0.713	0.627	0.0174
CRCbiome_vOTU00463	8	33105	8	AAI-based (medium-confidence)	4	4	Medium-quality	Genome-fragment	88.93	49	25	0.510204	n.a.	n.a.	n.a.	n.a.	0.656	0.446	0.0126
CRCbiome_vOTU00466	7	62028	7	AAI-based (high-confidence)	6	1	High-quality	High-quality	100	96	60	0.625	n.a.	n.a.	n.a.	n.a.	0.595	0.425	0.0029
CRCbiome_vOTU00478	30	89806	30	AAI-based (high-confidence)	1	29	Medium-quality	Genome-fragment	73.18	89	83	0.932584	Caudoviricetes	Intestiviridae	Group I	Unspecified	1.49	1.88	0.0542
CRCbiome_vOTU00480	23	45700	23	Provirus (medium-confidence)	12	11	Complete	High-quality	100	65	64	0.984615	Caudoviricetes	Unclassified	Group I	Faecalibacterium	0.522	0.383	0.0532
CRCbiome_vOTU00483	11	170709	11	HMM-based (lower-bound)	1	10	High-quality	High-quality	94.45	211	56	0.265403	n.a.	n.a.	n.a.	n.a.	0.708	0.556	0.0193
CRCbiome_vOTU00486	11	48274	11	AAI-based (high-confidence)	1	10	High-quality	High-quality	100	74	58	0.783784	Caudoviricetes	Unclassified	Group I	Faecalibacterium	0.715	0.259	0.0126
CRCbiome_vOTU00488	8	44514	8	AAI-based (high-confidence)	0	8	High-quality	High-quality	92.51	53	23	0.433962	n.a.	n.a.	n.a.	n.a.	0.879	0.694	0.00774
CRCbiome_vOTU00495	52	32346	52	AAI-based (high-confidence)	9	43	High-quality	High-quality	100	53	26	0.490566	n.a.	n.a.	n.a.	n.a.	0.717	1.31	0.122
CRCbiome_vOTU00524	40	28414	40	Provirus (medium-confidence)	19	21	Complete	High-quality	100	42	20	0.47619	n.a.	n.a.	n.a.	n.a.	0.405	0.292	0.0812
CRCbiome_vOTU00532	20	61476	20	AAI-based (medium-confidence)	10	10	High-quality	High-quality	100	89	46	0.516854	Caudoviricetes	Unclassified	Group I	Faecalibacterium	0.684	0.471	0.00967
CRCbiome_vOTU00551	10	44885	10	Provirus (high-confidence)	2	8	Complete	High-quality	100	62	37	0.596774	n.a.	n.a.	n.a.	n.a.	0.793	0.423	0.0087
CRCbiome_vOTU00553	51	50831	51	AAI-based (high-confidence)	19	32	High-quality	High-quality	100	72	30	0.416667	n.a.	n.a.	n.a.	n.a.	1.8	2.34	0.089
CRCbiome_vOTU00555	10	15566	10	AAI-based (high-confidence)	8	2	High-quality	High-quality	100	21	5	0.238095	n.a.	n.a.	n.a.	n.a.	0.446	0.318	0.0203
CRCbiome_vOTU00565	6	56892	6	Provirus (high-confidence)	4	2	Complete	High-quality	100	82	36	0.439024	n.a.	n.a.	n.a.	n.a.	0.484	0.268	0.00387
CRCbiome_vOTU00579	21	60642	21	AAI-based (medium-confidence)	4	17	Medium-quality	Genome-fragment	67.09	77	24	0.311688	n.a.	n.a.	n.a.	n.a.	0.306	0.235	0.215
CRCbiome_vOTU00580	29	47622	29	Provirus (high-confidence)	18	11	Complete	High-quality	100	63	43	0.68254	Caudoviricetes	Unclassified	Group I	Clostridium	0.303	0.214	0.06
CRCbiome_vOTU00588	8	44792	8	AAI-based (high-confidence)	0	8	High-quality	High-quality	94.37	72	33	0.458333	Caudoviricetes	Unclassified	Group I	Paenibacillus	0.391	0.284	0.0164
CRCbiome_vOTU00603	11	89567	11	AAI-based (high-confidence)	4	7	High-quality	High-quality	100	132	55	0.416667	n.a.	n.a.	n.a.	n.a.	1.77	1.21	0.0087
CRCbiome_vOTU00608	10	55427	10	AAI-based (high-confidence)	2	8	High-quality	High-quality	100	84	28	0.333333	n.a.	n.a.	n.a.	n.a.	1.81	1.81	0.0058
CRCbiome_vOTU00609	13	51087	13	AAI-based (high-confidence)	0	13	High-quality	High-quality	100	54	30	0.555556	n.a.	n.a.	n.a.	n.a.	0.805	0.696	0.0532
CRCbiome_vOTU00612	6	36335	6	DTR (high-confidence)	0	6	Complete	High-quality	100	62	16	0.258065	n.a.	n.a.	n.a.	n.a.	2.08	3.77	0.00677
CRCbiome_vOTU00622	9	54361	9	AAI-based (high-confidence)	5	4	High-quality	High-quality	100	67	33	0.492537	Caudoviricetes	Unclassified	Group I	Butyrivibrio	0.531	0.382	0.0174
CRCbiome_vOTU00644	7	7938	7	HMM-based (lower-bound)	0	7	High-quality	High-quality	100	9	5	0.555556	n.a.	n.a.	n.a.	n.a.	0.517	0.481	0.0377
CRCbiome_vOTU00645	28	59628	28	HMM-based (lower-bound)	13	15	Medium-quality	Genome-fragment	87.96	65	40	0.615385	Caudoviricetes	Winoviridae	Group I	Winogradskyella	0.822	0.842	0.059
CRCbiome_vOTU00662	11	41453	11	AAI-based (high-confidence)	1	10	High-quality	High-quality	100	63	31	0.492063	Caudoviricetes	Unclassified	Group I	Faecalibacterium	0.794	0.489	0.0203
CRCbiome_vOTU00673	6	98855	6	HMM-based (lower-bound)	0	6	Medium-quality	Genome-fragment	85.02	85	17	0.472222	n.a.	n.a.	n.a.	n.a.	0.711	0.561	0.0116
CRCbiome_vOTU00675	8	46303	8	Provirus (medium-confidence)	7	1	Complete	High-quality	100	64	32	0.5	n.a.	n.a.	n.a.	n.a.	0.827	0.62	0.0967
CRCbiome_vOTU00676	9	98252	9	AAI-based (high-confidence)	0	9	High-quality	High-quality	99.12	174	118	0.678161	Caudoviricetes	Suoliviridae	Group I	Unspecified	4.67	7.12	0.00484
CRCbiome_vOTU00680	108	52060	108	Provirus (medium-confidence)	56	52	Complete	High-quality	100	77	33	0.428571	n.a.	n.a.	n.a.	n.a.	1.17	1.33	0.143
CRCbiome_vOTU00681	9	84132	9	Provirus (medium-confidence)	4	5	Complete	High-quality	100	80	74	0.925	Caudoviricetes	Crevaviridae	Group I	Unspecified	1.15	1.04	0.0416
CRCbiome_vOTU00693	11	36876	11	Provirus (medium-confidence)	6	5	Complete	High-quality	100	61	30	0.491803	n.a.	n.a.	n.a.	n.a.	0.49	0.225	0.0106
CRCbiome_vOTU00695	19	34176	19	AAI-based (high-confidence)	5	14	High-quality	High-quality	100	47	17	0.361702	n.a.	n.a.	n.a.	n.a.	0.332	0.296	0.0754
CRCbiome_vOTU00697	6	45343	6	HMM-based (lower-bound)	5	1	Medium-quality	Genome-fragment	70.55	72	35	0.486111	Caudoviricetes	Unclassified	Group I	Butyrivibrio	0.654	0.304	0.0058
CRCbiome_vOTU00705	7	80856	7	DTR (high-confidence)	0	7	Complete	High-quality	100	98	28	0.285714	Caudoviricetes	Unclassified	Group I	Unspecified	0.81	0.488	0.0087
CRCbiome_vOTU00711	6	34740	6	AAI-based (high-confidence)	0	6	High-quality	High-quality	100	61	30	0.491803	n.a.	n.a.	n.a.	n.a.	0.963	1.07	0.0087
CRCbiome_vOTU00724	7	35633	7	Provirus (medium-confidence)	5	2	Complete	High-quality	100	57	29	0.508772	Caudoviricetes	Unclassified	Group I	Ruminococcus	0.608	0.377	0.00677
CRCbiome_vOTU00731	9	96588	9	Provirus (high-confidence)	5	4	Complete	High-quality	100	124	61	0.491935	n.a.	n.a.	n.a.	n.a.	0.616	NA	0.000967
CRCbiome_vOTU00737	6	16817	6	AAI-based (medium-confidence)	0	6	Medium-quality	Genome-fragment	89.9	25	10	0.4	Caudoviricetes	Unclassified	Group I	Clostridium	1.56	0.922	0.0058
CRCbiome_vOTU00738	26	97060	26	HMM-based (lower-bound)	1	25	High-quality	High-quality	91.14	100	34	0.34	n.a.	n.a.	n.a.	n.a.	0.365	0.226	0.135
CRCbiome_vOTU00750	28	41423	28	AAI-based (high-confidence)	8	20	High-quality	High-quality	100	58	31	0.534483	Caudoviricetes	Unclassified	Group I	Faecalibacterium	0.726	0.407	0.0174
CRCbiome_vOTU00780	7	39539	7	Provirus (high-confidence)	4	3	Complete	High-quality	100	65	26	0.4	n.a.	n.a.	n.a.	n.a.	0.884	1.23	0.00967
CRCbiome_vOTU00784	11	33566	11	Provirus (high-confidence)	5	6	Complete	High-quality	100	46	31	0.673913	n.a.	n.a.	n.a.	n.a.	0.348	0.117	0.0029
CRCbiome_vOTU00820	16	48683	16	AAI-based (high-confidence)	11	5	High-quality	High-quality	100	67	39	0.58209	Caudoviricetes	Unclassified	Group I	Clostridium	0.311	0.19	0.0338
CRCbiome_vOTU00822	25	67117	25	Provirus (high-confidence)	19	6	Complete	High-quality	100	87	34	0.390805	n.a.	n.a.	n.a.	n.a.	0.664	0.412	0.0397
CRCbiome_vOTU00823	8	68175	9	AAI-based (high-confidence)	3	6	High-quality	High-quality	100	89	52	0.58427	n.a.	n.a.	n.a.	n.a.	0.752	0.746	0.0164
CRCbiome_vOTU00824	13	62918	13	AAI-based (high-confidence)	4	9	High-quality	High-quality	100	104	27	0.259615	n.a.	n.a.	n.a.	n.a.	0.628	0.611	0.0184
CRCbiome_vOTU00827	10	78310	11	Provirus (high-confidence)	10	1	Complete	High-quality	100	121	69	0.570248	n.a.	n.a.	n.a.	n.a.	0.923	0.21	0.00193
CRCbiome_vOTU00878	22	35823	22	Provirus (high-confidence)	13	9	Complete	High-quality	100	50	33	0.66	n.a.	n.a.	n.a.	n.a.	0.556	0.573	0.029
CRCbiome_vOTU00880	7	87888	7	AAI-based (high-confidence)	0	7	High-quality	High-quality	100	114	30	0.263158	n.a.	n.a.	n.a.	n.a.	1.24	NA	0.000967
CRCbiome_vOTU00890	9	4858	9	AAI-based (medium-confidence)	5	4	High-quality	High-quality	100	6	6	1	Malgrandaviricetes	Microviridae	Group II	Unspecified	0.495	0.342	0.0087
CRCbiome_vOTU00895	10	32018	10	Provirus (high-confidence)	1	9	Complete	High-quality	100	48	31	0.645833	n.a.	n.a.	n.a.	n.a.	0.599	0.726	0.0309
CRCbiome_vOTU00898	10	34105	10	AAI-based (high-confidence)	4	6	High-quality	High-quality	99.72	51	25	0.490196	n.a.	n.a.	n.a.	n.a.	0.495	0.596	0.0368
CRCbiome_vOTU00912	28	114523	28	HMM-based (lower-bound)	0	28	Medium-quality	Genome-fragment	75.48	114	64	0.561404	n.a.	n.a.	n.a.	n.a.	1.4	1.14	0.37
CRCbiome_vOTU00985	7	18144	7	AAI-based (high-confidence)	2	5	High-quality	High-quality	95.21	28	4	0.142857	n.a.	n.a.	n.a.	n.a.	0.469	0.387	0.0213
CRCbiome_vOTU01004	19	33086	19	Provirus (high-confidence)	12	7	Complete	High-quality	100	48	22	0.458333	n.a.	n.a.	n.a.	n.a.	0.444	0.168	0.0232
CRCbiome_vOTU01008	21	65927	21	AAI-based (high-confidence)	4	17	High-quality	High-quality	100	86	68	0.790698	Caudoviricetes	Unclassified	Group I	Roseburia	0.481	0.313	0.0851
CRCbiome_vOTU01025	8	54820	8	HMM-based (lower-bound)	5	3	Medium-quality	Genome-fragment	78.19	68	31	0.455882	n.a.	n.a.	n.a.	n.a.	0.8	0.242	0.00193
CRCbiome_vOTU01051	7	58975	7	AAI-based (medium-confidence)	7	0	High-quality	High-quality	100	79	37	0.468354	n.a.	n.a.	n.a.	n.a.	1.56	NA	0.000967
CRCbiome_vOTU01070	16	131907	16	HMM-based (lower-bound)	0	16	High-quality	High-quality	100	114	65	0.570175	n.a.	n.a.	n.a.	n.a.	0.419	0.241	0.0058
CRCbiome_vOTU01078	7	37131	7	AAI-based (high-confidence)	4	3	Medium-quality	Genome-fragment	89.1	54	31	0.574074	n.a.	n.a.	n.a.	n.a.	0.334	0.171	0.0174
CRCbiome_vOTU01123	9	61105	9	AAI-based (high-confidence)	0	9	High-quality	High-quality	100	72	47	0.652778	n.a.	n.a.	n.a.	n.a.	0.379	0.154	0.029
CRCbiome_vOTU01126	16	54346	16	AAI-based (high-confidence)	6	10	High-quality	High-quality	99.04	88	41	0.465909	n.a.	n.a.	n.a.	n.a.	0.494	0.354	0.0358
CRCbiome_vOTU01131	15	36502	15	AAI-based (high-confidence)	10	5	High-quality	High-quality	100	52	23	0.442308	n.a.	n.a.	n.a.	n.a.	0.586	0.593	0.029
CRCbiome_vOTU01137	8	34198	8	AAI-based (high-confidence)	1	7	High-quality	High-quality	93.35	47	44	0.93617	Caudoviricetes	Unclassified	Group I	Faecalibacterium	0.434	0.341	0.0145
CRCbiome_vOTU01148	10	48977	10	Provirus (medium-confidence)	8	2	Complete	High-quality	100	73	29	0.39726	Caudoviricetes	Unclassified	Group I	Anaerostipes	0.758	0.336	0.00677
CRCbiome_vOTU01177	12	99379	12	AAI-based (high-confidence)	0	12	High-quality	High-quality	100	108	103	0.953704	Caudoviricetes	Steigviridae	Group I	Unspecified	0.995	1.03	0.0145
CRCbiome_vOTU01179	9	39992	9	Provirus (medium-confidence)	6	3	Complete	High-quality	100	51	30	0.588235	n.a.	n.a.	n.a.	n.a.	0.623	0.398	0.0145
CRCbiome_vOTU01200	6	97099	6	AAI-based (high-confidence)	0	6	High-quality	High-quality	95.4	97	95	0.979381	Caudoviricetes	Suoliviridae	Group I	Unspecified	1.21	0.548	0.00774
CRCbiome_vOTU01201	13	34106	13	AAI-based (medium-confidence)	10	3	High-quality	High-quality	100	43	8	0.186047	n.a.	n.a.	n.a.	n.a.	1.4	1.8	0.03
CRCbiome_vOTU01204	6	47706	6	AAI-based (high-confidence)	3	3	High-quality	High-quality	100	65	19	0.292308	n.a.	n.a.	n.a.	n.a.	1.01	1.2	0.00774
CRCbiome_vOTU01206	9	38786	9	AAI-based (high-confidence)	5	4	High-quality	High-quality	100	57	24	0.421053	n.a.	n.a.	n.a.	n.a.	0.81	0.691	0.00967
CRCbiome_vOTU01207	14	39438	14	AAI-based (medium-confidence)	5	9	High-quality	High-quality	100	48	19	0.395833	Caudoviricetes	Unclassified	Group I	Akkermansia	1.84	3.86	0.0126
CRCbiome_vOTU01208	6	32612	6	AAI-based (high-confidence)	2	4	High-quality	High-quality	100	50	30	0.6	n.a.	n.a.	n.a.	n.a.	0.81	0.752	0.0242
CRCbiome_vOTU01218	11	67722	11	AAI-based (high-confidence)	4	7	High-quality	High-quality	100	98	54	0.55102	Caudoviricetes	Unclassified	Group I	Faecalibacterium	0.611	0.264	0.0203
CRCbiome_vOTU01238	16	104479	16	HMM-based (lower-bound)	1	15	Medium-quality	Genome-fragment	69.22	101	57	0.564356	n.a.	n.a.	n.a.	n.a.	1.13	1.2	0.153
CRCbiome_vOTU01240	8	38718	8	Provirus (high-confidence)	8	0	Complete	High-quality	100	49	36	0.734694	Caudoviricetes	Unclassified	Group I	Clostridium	0.521	0.168	0.0087
CRCbiome_vOTU01249	9	39333	9	AAI-based (high-confidence)	1	8	High-quality	High-quality	91.43	53	10	0.188679	n.a.	n.a.	n.a.	n.a.	0.387	0.246	0.0319
CRCbiome_vOTU01255	7	101929	7	HMM-based (lower-bound)	7	0	High-quality	High-quality	96.98	50	25	0.5	Caudoviricetes	Unclassified	Group I	Pasteurella	0.839	0.436	0.00484
CRCbiome_vOTU01267	10	35193	10	HMM-based (lower-bound)	5	5	Medium-quality	Genome-fragment	71.32	49	21	0.428571	Caudoviricetes	Winoviridae	Group I	Flavobacterium	1.07	1.81	0.0213
CRCbiome_vOTU01272	11	30812	11	Provirus (medium-confidence)	4	7	Complete	High-quality	100	37	12	0.324324	n.a.	n.a.	n.a.	n.a.	0.486	0.339	0.0164
CRCbiome_vOTU01291	6	33184	6	AAI-based (high-confidence)	2	4	Medium-quality	Genome-fragment	73.93	45	21	0.466667	n.a.	n.a.	n.a.	n.a.	0.446	0.305	0.0193
CRCbiome_vOTU01293	7	40187	7	Provirus (high-confidence)	6	1	Complete	High-quality	100	63	40	0.634921	Caudoviricetes	Unclassified	Group I	Fusobacterium	0.784	0.315	0.00774
CRCbiome_vOTU01317	15	42320	15	Provirus (medium-confidence)	15	0	Complete	High-quality	100	50	22	0.44	Caudoviricetes	Unclassified	Group I	Bacteroides	1.14	1.4	0.03
CRCbiome_vOTU01323	11	40630	11	AAI-based (high-confidence)	3	8	High-quality	High-quality	99.08	52	30	0.576923	n.a.	n.a.	n.a.	n.a.	0.719	0.822	0.0319
CRCbiome_vOTU01326	20	28259	20	AAI-based (high-confidence)	2	18	Medium-quality	Genome-fragment	87.74	42	20	0.47619	n.a.	n.a.	n.a.	n.a.	0.686	0.537	0.0735
CRCbiome_vOTU01345	6	36623	6	Provirus (high-confidence)	4	2	Complete	High-quality	100	50	29	0.58	Caudoviricetes	Unclassified	Group I	Solobacterium	0.549	0.356	0.00967
CRCbiome_vOTU01369	7	45686	7	AAI-based (high-confidence)	0	7	High-quality	High-quality	100	62	29	0.467742	n.a.	n.a.	n.a.	n.a.	0.52	0.424	0.0155
CRCbiome_vOTU01425	10	43342	10	AAI-based (medium-confidence)	5	5	Medium-quality	Genome-fragment	89.54	48	20	0.416667	Caudoviricetes	Unclassified	Group I	Bacteroides	0.734	0.36	0.0135
CRCbiome_vOTU01439	10	157325	10	AAI-based (high-confidence)	2	8	High-quality	High-quality	100	151	108	0.715232	Caudoviricetes	Unclassified	Group I	Bacteroides	1.16	0.712	0.0832
CRCbiome_vOTU01447	13	44830	13	Provirus (high-confidence)	5	8	Complete	High-quality	100	67	34	0.507463	Caudoviricetes	Unclassified	Group I	Bacillus	0.559	0.359	0.0164
CRCbiome_vOTU01475	9	35550	9	AAI-based (high-confidence)	4	5	Medium-quality	Genome-fragment	89.46	39	17	0.435897	n.a.	n.a.	n.a.	n.a.	0.595	0.2	0.00677
CRCbiome_vOTU01494	9	49616	9	AAI-based (high-confidence)	1	8	High-quality	High-quality	100	64	44	0.6875	Caudoviricetes	Unclassified	Group I	Roseburia	0.595	0.391	0.0609
CRCbiome_vOTU01518	6	28184	6	Provirus (medium-confidence)	6	0	Complete	High-quality	100	34	19	0.558824	n.a.	n.a.	n.a.	n.a.	0.472	NA	0.000967
CRCbiome_vOTU01534	7	16780	7	AAI-based (high-confidence)	1	6	Medium-quality	Genome-fragment	52.21	26	11	0.423077	n.a.	n.a.	n.a.	n.a.	0.945	0.817	0.0503
CRCbiome_vOTU01544	18	30753	18	AAI-based (high-confidence)	9	9	High-quality	High-quality	93.15	53	25	0.471698	n.a.	n.a.	n.a.	n.a.	0.647	0.548	0.0416
CRCbiome_vOTU01554	17	41244	17	Provirus (high-confidence)	13	4	Complete	High-quality	100	62	29	0.467742	Caudoviricetes	Unclassified	Group I	Bifidobacterium	0.483	0.347	0.0261
CRCbiome_vOTU01557	7	62583	7	AAI-based (high-confidence)	0	7	High-quality	High-quality	92.21	81	24	0.296296	n.a.	n.a.	n.a.	n.a.	0.824	0.929	0.00967
CRCbiome_vOTU01580	6	67445	6	AAI-based (high-confidence)	1	5	High-quality	High-quality	100	94	43	0.457447	n.a.	n.a.	n.a.	n.a.	0.734	NA	0.000967
CRCbiome_vOTU01596	8	32521	8	Provirus (high-confidence)	8	0	Complete	High-quality	100	41	24	0.585366	n.a.	n.a.	n.a.	n.a.	1.16	0.669	0.0164
CRCbiome_vOTU01610	8	37601	8	AAI-based (high-confidence)	1	7	High-quality	High-quality	100	52	33	0.634615	Caudoviricetes	Unclassified	Group I	Clostridium	0.283	0.105	0.0087
CRCbiome_vOTU01639	38	64829	38	AAI-based (high-confidence)	34	4	High-quality	High-quality	98.39	68	43	0.632353	Caudoviricetes	Unclassified	Group I	Streptococcus	1.5	0.791	0.0319
CRCbiome_vOTU01649	9	160369	9	AAI-based (high-confidence)	6	3	High-quality	High-quality	100	172	72	0.418605	n.a.	n.a.	n.a.	n.a.	1.62	1.4	0.0164
CRCbiome_vOTU01662	11	45734	11	AAI-based (high-confidence)	0	11	High-quality	High-quality	100	54	35	0.648148	Caudoviricetes	Unclassified	Group I	Alistipes	0.884	0.911	0.00193
CRCbiome_vOTU01673	6	42354	6	Provirus (high-confidence)	2	4	Complete	High-quality	100	61	59	0.967213	Caudoviricetes	Unclassified	Group I	Enterococcus	0.914	1.02	0.00774
CRCbiome_vOTU01693	8	31861	8	AAI-based (medium-confidence)	0	8	High-quality	High-quality	95.48	38	10	0.263158	Caudoviricetes	Unclassified	Group I	Akkermansia	0.669	0.256	0.00387
CRCbiome_vOTU01695	11	59178	12	AAI-based (medium-confidence)	3	9	High-quality	High-quality	100	77	29	0.376623	n.a.	n.a.	n.a.	n.a.	0.915	1.17	0.028
CRCbiome_vOTU01696	7	253870	7	HMM-based (lower-bound)	0	7	High-quality	High-quality	91.4	274	195	0.711679	Caudoviricetes	Unclassified	Group I	Acinetobacter	0.921	0.728	0.0919
CRCbiome_vOTU01721	18	98308	18	AAI-based (high-confidence)	0	18	High-quality	High-quality	90.23	91	88	0.967033	Caudoviricetes	Intestiviridae	Group I	Unspecified	16.6	17.6	0.0145
CRCbiome_vOTU01740	15	65937	15	AAI-based (medium-confidence)	5	10	High-quality	High-quality	100	72	33	0.458333	n.a.	n.a.	n.a.	n.a.	1.15	0.844	0.0822
CRCbiome_vOTU01768	6	56903	6	AAI-based (medium-confidence)	2	4	High-quality	High-quality	96.92	58	27	0.465517	n.a.	n.a.	n.a.	n.a.	1.3	1.21	0.0571
CRCbiome_vOTU01771	8	99563	8	AAI-based (high-confidence)	8	0	High-quality	High-quality	100	122	74	0.606557	n.a.	n.a.	n.a.	n.a.	3.95	NA	0.000967
CRCbiome_vOTU01785	6	160987	6	AAI-based (high-confidence)	1	5	High-quality	High-quality	100	168	144	0.857143	Caudoviricetes	Unclassified	Group I	Klebsiella	2.06	1.35	0.00193
CRCbiome_vOTU01802	13	27854	13	HMM-based (lower-bound)	7	6	Medium-quality	Genome-fragment	52.28	42	13	0.309524	n.a.	n.a.	n.a.	n.a.	0.894	0.552	0.144
CRCbiome_vOTU01810	7	84639	7	AAI-based (high-confidence)	2	5	High-quality	High-quality	100	99	54	0.545455	n.a.	n.a.	n.a.	n.a.	0.398	0.23	0.0164
CRCbiome_vOTU01813	21	49498	21	AAI-based (high-confidence)	16	5	High-quality	High-quality	100	70	28	0.4	n.a.	n.a.	n.a.	n.a.	0.443	0.229	0.0338
CRCbiome_vOTU01817	6	42180	6	AAI-based (high-confidence)	0	6	High-quality	High-quality	96.23	57	26	0.45614	n.a.	n.a.	n.a.	n.a.	0.504	0.367	0.00967
CRCbiome_vOTU01821	12	34891	12	AAI-based (high-confidence)	4	8	High-quality	High-quality	100	51	24	0.470588	n.a.	n.a.	n.a.	n.a.	0.58	0.76	0.0406
CRCbiome_vOTU01834	7	55101	7	AAI-based (high-confidence)	0	7	High-quality	High-quality	100	83	15	0.180723	n.a.	n.a.	n.a.	n.a.	0.604	0.403	0.00677
CRCbiome_vOTU01854	7	64964	7	HMM-based (lower-bound)	0	7	Medium-quality	Genome-fragment	72.92	74	49	0.662162	n.a.	n.a.	n.a.	n.a.	0.585	0.402	0.588
CRCbiome_vOTU01870	6	3745	6	AAI-based (medium-confidence)	0	6	Medium-quality	Genome-fragment	58.17	5	2	0.4	n.a.	n.a.	n.a.	n.a.	0.341	0.241	0.00484
CRCbiome_vOTU01932	13	33082	13	AAI-based (medium-confidence)	8	5	Medium-quality	Genome-fragment	82.84	45	28	0.622222	n.a.	n.a.	n.a.	n.a.	0.61	0.424	0.0251
CRCbiome_vOTU01946	11	35914	11	AAI-based (high-confidence)	5	6	High-quality	High-quality	100	54	25	0.462963	n.a.	n.a.	n.a.	n.a.	0.366	0.241	0.0193
CRCbiome_vOTU01948	6	147046	6	AAI-based (high-confidence)	0	6	Medium-quality	Genome-fragment	75.3	223	58	0.26009	Caudoviricetes	Unclassified	Group I	Enterococcus	1.17	1.11	0.0155
CRCbiome_vOTU01950	15	172950	15	AAI-based (high-confidence)	0	15	High-quality	High-quality	98.76	205	67	0.326829	Caudoviricetes	Steigviridae	Group I	Unspecified	1.31	1.53	0.0242
CRCbiome_vOTU01977	22	31378	22	Provirus (medium-confidence)	10	12	Complete	High-quality	100	47	28	0.595745	Caudoviricetes	Unclassified	Group I	Faecalibacterium	0.6	0.54	0.0493
CRCbiome_vOTU01980	6	74733	6	AAI-based (high-confidence)	5	1	High-quality	High-quality	100	64	31	0.484375	n.a.	n.a.	n.a.	n.a.	0.937	0.827	0.0251
CRCbiome_vOTU01983	6	35225	6	AAI-based (high-confidence)	2	4	High-quality	High-quality	98.35	61	21	0.344262	n.a.	n.a.	n.a.	n.a.	1.09	0.725	0.00387
CRCbiome_vOTU01989	18	45314	18	AAI-based (high-confidence)	5	13	High-quality	High-quality	100	60	44	0.733333	n.a.	n.a.	n.a.	n.a.	0.575	0.388	0.0319
CRCbiome_vOTU02002	31	36692	31	AAI-based (medium-confidence)	27	4	Medium-quality	Genome-fragment	82.61	60	34	0.566667	n.a.	n.a.	n.a.	n.a.	0.952	0.692	0.0358
CRCbiome_vOTU02048	8	63365	8	AAI-based (high-confidence)	3	5	High-quality	High-quality	99.14	90	19	0.211111	Caudoviricetes	Unclassified	Group I	Parabacteroides	1.8	2.74	0.0087
CRCbiome_vOTU02093	9	96398	9	Provirus (high-confidence)	3	6	Complete	High-quality	100	133	72	0.541353	n.a.	n.a.	n.a.	n.a.	0.653	NA	0.000967
CRCbiome_vOTU02110	6	67900	6	Provirus (high-confidence)	4	2	Complete	High-quality	100	91	43	0.472527	n.a.	n.a.	n.a.	n.a.	0.799	0.327	0.0058
CRCbiome_vOTU02114	35	48363	35	Provirus (medium-confidence)	15	20	Complete	High-quality	100	63	24	0.380952	n.a.	n.a.	n.a.	n.a.	1.09	0.791	0.0445
CRCbiome_vOTU02119	6	6789	6	AAI-based (high-confidence)	2	4	Medium-quality	Genome-fragment	51.45	14	3	0.214286	n.a.	n.a.	n.a.	n.a.	0.491	0.46	0.0977
CRCbiome_vOTU02131	6	47900	6	Provirus (high-confidence)	4	2	Complete	High-quality	100	60	34	0.566667	n.a.	n.a.	n.a.	n.a.	1.23	0.891	0.0058
CRCbiome_vOTU02134	34	32594	34	Provirus (medium-confidence)	32	2	Complete	High-quality	100	44	25	0.568182	Caudoviricetes	Unclassified	Group I	Pasteurella	0.795	0.458	0.0513
CRCbiome_vOTU02143	8	104441	8	Provirus (high-confidence)	7	1	Complete	High-quality	100	175	81	0.462857	Caudoviricetes	Unclassified	Group I	Faecalibacterium	0.52	0.346	0.0155
CRCbiome_vOTU02145	8	37162	8	AAI-based (high-confidence)	0	8	High-quality	High-quality	100	42	23	0.547619	n.a.	n.a.	n.a.	n.a.	0.381	0.178	0.00774
CRCbiome_vOTU02182	6	5755	6	HMM-based (lower-bound)	0	6	High-quality	High-quality	100	9	2	0.222222	n.a.	n.a.	n.a.	n.a.	0.535	0.191	0.0058
CRCbiome_vOTU02190	10	31749	10	AAI-based (high-confidence)	7	3	Medium-quality	Genome-fragment	79.7	43	23	0.534884	n.a.	n.a.	n.a.	n.a.	0.411	0.235	0.0222
CRCbiome_vOTU02201	6	41448	6	DTR (high-confidence)	2	4	Complete	High-quality	100	73	33	0.452055	n.a.	n.a.	n.a.	n.a.	0.612	0.538	0.00774
CRCbiome_vOTU02204	7	39003	7	AAI-based (high-confidence)	3	4	High-quality	High-quality	96.61	52	19	0.365385	n.a.	n.a.	n.a.	n.a.	0.352	0.189	0.0164
CRCbiome_vOTU02281	6	38124	6	AAI-based (high-confidence)	3	3	Medium-quality	Genome-fragment	84.75	48	32	0.666667	n.a.	n.a.	n.a.	n.a.	1	0.669	0.00484
CRCbiome_vOTU02314	26	15423	26	AAI-based (high-confidence)	2	24	High-quality	High-quality	100	24	11	0.458333	n.a.	n.a.	n.a.	n.a.	1.03	0.913	0.00484
CRCbiome_vOTU02333	16	105546	16	HMM-based (lower-bound)	0	16	High-quality	High-quality	93.7	91	54	0.593407	n.a.	n.a.	n.a.	n.a.	1.11	0.952	0.242
CRCbiome_vOTU02349	26	35780	26	AAI-based (high-confidence)	13	13	High-quality	High-quality	100	60	27	0.45	Caudoviricetes	Unclassified	Group I	Butyrivibrio	0.815	0.679	0.0377
CRCbiome_vOTU02368	9	44961	9	AAI-based (high-confidence)	7	2	High-quality	High-quality	90.4	56	33	0.589286	n.a.	n.a.	n.a.	n.a.	1.17	0.804	0.0126
CRCbiome_vOTU02369	7	45989	7	AAI-based (high-confidence)	1	6	High-quality	High-quality	100	67	41	0.61194	n.a.	n.a.	n.a.	n.a.	0.707	0.193	0.00387
CRCbiome_vOTU02381	22	70503	22	HMM-based (lower-bound)	15	7	High-quality	High-quality	90.91	80	34	0.425	Caudoviricetes	Winoviridae	Group I	Winogradskyella	0.622	0.4	0.00193
CRCbiome_vOTU02394	16	50430	16	AAI-based (high-confidence)	5	11	High-quality	High-quality	96.83	69	49	0.710145	Caudoviricetes	Unclassified	Group I	Faecalibacterium	0.899	0.561	0.029
CRCbiome_vOTU02412	14	15232	14	AAI-based (medium-confidence)	0	14	Medium-quality	Genome-fragment	66.73	19	12	0.631579	Caudoviricetes	Unclassified	Group I	Hungatella	0.544	0.444	0.0338
CRCbiome_vOTU02434	22	52301	22	AAI-based (high-confidence)	5	17	High-quality	High-quality	98.01	79	53	0.670886	Caudoviricetes	Unclassified	Group I	Faecalibacterium	0.622	0.283	0.0242
CRCbiome_vOTU02459	15	52009	15	AAI-based (high-confidence)	13	2	High-quality	High-quality	100	51	27	0.529412	Caudoviricetes	Unclassified	Group I	Pasteurella	0.765	0.417	0.0251
CRCbiome_vOTU02489	13	36622	13	AAI-based (high-confidence)	0	13	Medium-quality	Genome-fragment	68.98	31	7	0.225806	n.a.	n.a.	n.a.	n.a.	1.14	2.05	0.0222
CRCbiome_vOTU02490	8	34052	8	AAI-based (high-confidence)	1	7	Medium-quality	Genome-fragment	89.19	49	20	0.408163	n.a.	n.a.	n.a.	n.a.	0.585	0.418	0.0126
CRCbiome_vOTU02518	6	31250	6	AAI-based (high-confidence)	0	6	Medium-quality	Genome-fragment	67.57	24	19	0.791667	n.a.	n.a.	n.a.	n.a.	0.67	0.535	0.512
CRCbiome_vOTU02569	7	40130	7	AAI-based (medium-confidence)	3	4	Medium-quality	Genome-fragment	75.68	49	24	0.489796	Caudoviricetes	Unclassified	Group I	Bacteroides	0.442	0.254	0.00193
CRCbiome_vOTU02594	15	34112	15	AAI-based (high-confidence)	7	8	High-quality	High-quality	99.42	54	22	0.407407	n.a.	n.a.	n.a.	n.a.	0.547	0.515	0.0445
CRCbiome_vOTU02647	8	44635	8	AAI-based (high-confidence)	1	7	High-quality	High-quality	94.67	69	53	0.768116	Caudoviricetes	Unclassified	Group I	Faecalibacterium	0.451	0.335	0.0242
CRCbiome_vOTU02662	15	67405	15	AAI-based (high-confidence)	3	12	High-quality	High-quality	100	97	51	0.525773	n.a.	n.a.	n.a.	n.a.	1.35	NA	0.000967
CRCbiome_vOTU02672	21	39476	21	Provirus (medium-confidence)	19	2	Complete	High-quality	100	48	30	0.625	Caudoviricetes	Unclassified	Group I	Streptococcus	0.381	0.382	0.00484
CRCbiome_vOTU02676	6	107594	6	HMM-based (lower-bound)	6	0	High-quality	High-quality	92.23	115	62	0.53913	n.a.	n.a.	n.a.	n.a.	0.963	0.58	0.0087
CRCbiome_vOTU02686	6	46603	6	AAI-based (high-confidence)	2	4	Medium-quality	Genome-fragment	82.14	52	37	0.711538	Caudoviricetes	Unclassified	Group I	Streptococcus	0.853	0.709	0.0126
CRCbiome_vOTU02714	38	17684	38	AAI-based (medium-confidence)	16	22	High-quality	High-quality	100	26	6	0.230769	n.a.	n.a.	n.a.	n.a.	0.283	0.2	0.155
CRCbiome_vOTU02738	6	20855	6	Provirus (medium-confidence)	2	4	Complete	High-quality	100	30	15	0.5	n.a.	n.a.	n.a.	n.a.	0.519	0.499	0.0193
CRCbiome_vOTU02745	6	30388	6	Provirus (medium-confidence)	6	0	Complete	High-quality	100	47	25	0.531915	n.a.	n.a.	n.a.	n.a.	0.778	0.451	0.00677
CRCbiome_vOTU02762	6	6604	6	AAI-based (high-confidence)	2	4	High-quality	High-quality	100	9	3	0.333333	Malgrandaviricetes	Microviridae	Group II	Unspecified	0.693	0.417	0.00677
CRCbiome_vOTU02785	11	35964	11	AAI-based (high-confidence)	1	10	High-quality	High-quality	100	55	26	0.472727	n.a.	n.a.	n.a.	n.a.	0.514	0.22	0.0213
CRCbiome_vOTU02786	7	103289	7	AAI-based (high-confidence)	0	7	High-quality	High-quality	100	105	101	0.961905	Caudoviricetes	Suoliviridae	Group I	Unspecified	1.2	1.92	0.00484
CRCbiome_vOTU02830	6	34280	6	Provirus (high-confidence)	5	1	Complete	High-quality	100	65	26	0.4	n.a.	n.a.	n.a.	n.a.	1.05	0.946	0.00677
CRCbiome_vOTU02833	13	31155	13	AAI-based (medium-confidence)	7	6	High-quality	High-quality	100	49	28	0.571429	n.a.	n.a.	n.a.	n.a.	1.14	1.31	0.0309
CRCbiome_vOTU02838	20	34201	20	AAI-based (high-confidence)	7	13	High-quality	High-quality	91	53	31	0.584906	n.a.	n.a.	n.a.	n.a.	0.562	0.504	0.0164
CRCbiome_vOTU02851	15	69032	15	AAI-based (high-confidence)	0	15	Medium-quality	Genome-fragment	50.3	61	58	0.95082	Caudoviricetes	Intestiviridae	Group I	Unspecified	1.8	1.67	0.0242
CRCbiome_vOTU02878	7	26523	7	AAI-based (medium-confidence)	6	1	Medium-quality	Genome-fragment	67.89	40	20	0.5	n.a.	n.a.	n.a.	n.a.	0.469	0.246	0.0222
CRCbiome_vOTU02888	11	44518	11	AAI-based (high-confidence)	5	6	High-quality	High-quality	91.97	41	18	0.439024	Caudoviricetes	Unclassified	Group I	Bacteroides	1.74	1.56	0.029
CRCbiome_vOTU02889	6	23243	6	AAI-based (medium-confidence)	0	6	High-quality	High-quality	100	18	8	0.444444	n.a.	n.a.	n.a.	n.a.	0.271	0.194	0.0513
CRCbiome_vOTU02890	20	44513	20	Provirus (high-confidence)	4	16	Complete	High-quality	100	57	43	0.754386	n.a.	n.a.	n.a.	n.a.	0.655	0.705	0.0338
CRCbiome_vOTU02895	7	44067	7	AAI-based (medium-confidence)	0	7	Medium-quality	Genome-fragment	74.85	47	26	0.553191	n.a.	n.a.	n.a.	n.a.	0.882	0.729	0.0406
CRCbiome_vOTU02939	7	42354	7	Provirus (high-confidence)	1	6	Complete	High-quality	100	70	28	0.4	Caudoviricetes	Unclassified	Group I	Butyrivibrio	0.588	0.324	0.0106
CRCbiome_vOTU02961	10	96004	10	DTR (medium-confidence)	0	10	Complete	High-quality	100	92	85	0.923913	Caudoviricetes	Intestiviridae	Group I	Unspecified	7.29	6.74	0.00677
CRCbiome_vOTU02979	21	121494	22	AAI-based (high-confidence)	3	19	High-quality	High-quality	100	152	67	0.440789	n.a.	n.a.	n.a.	n.a.	0.526	0.393	0.06
CRCbiome_vOTU02986	17	72542	17	AAI-based (medium-confidence)	0	17	High-quality	High-quality	100	90	29	0.322222	n.a.	n.a.	n.a.	n.a.	0.369	0.208	0.113
CRCbiome_vOTU02987	6	17602	6	AAI-based (high-confidence)	3	3	High-quality	High-quality	99.68	26	10	0.384615	n.a.	n.a.	n.a.	n.a.	0.579	0.413	0.00484
CRCbiome_vOTU02992	24	51800	24	DTR (high-confidence)	0	24	Complete	High-quality	100	63	42	0.666667	Caudoviricetes	Unclassified	Group I	Alistipes	1.4	1.67	0.029
CRCbiome_vOTU03002	21	31904	21	AAI-based (high-confidence)	0	21	High-quality	High-quality	100	37	18	0.486486	n.a.	n.a.	n.a.	n.a.	0.383	0.216	0.0677
CRCbiome_vOTU03023	6	31414	6	AAI-based (high-confidence)	4	2	High-quality	High-quality	94.78	57	28	0.491228	n.a.	n.a.	n.a.	n.a.	0.842	0.292	0.00193
CRCbiome_vOTU03024	7	131053	7	AAI-based (high-confidence)	0	7	Medium-quality	Genome-fragment	74.85	142	52	0.366197	n.a.	n.a.	n.a.	n.a.	1.9	1.4	0.0135
CRCbiome_vOTU03038	9	52623	9	Provirus (high-confidence)	8	1	Complete	High-quality	100	54	17	0.314815	n.a.	n.a.	n.a.	n.a.	1.29	1.01	0.0058
CRCbiome_vOTU03063	7	29193	7	AAI-based (high-confidence)	5	2	High-quality	High-quality	90	40	22	0.55	n.a.	n.a.	n.a.	n.a.	0.382	0.227	0.0164
CRCbiome_vOTU03071	12	33943	12	AAI-based (high-confidence)	9	3	Medium-quality	Genome-fragment	87.77	41	19	0.463415	n.a.	n.a.	n.a.	n.a.	0.343	0.314	0.0822
CRCbiome_vOTU03096	12	99207	12	HMM-based (lower-bound)	0	12	High-quality	High-quality	100	105	31	0.295238	n.a.	n.a.	n.a.	n.a.	0.485	0.302	0.0338
CRCbiome_vOTU03098	16	12690	16	AAI-based (high-confidence)	0	16	High-quality	High-quality	100	20	6	0.3	n.a.	n.a.	n.a.	n.a.	0.652	0.545	0.0193
CRCbiome_vOTU03122	6	11307	6	AAI-based (high-confidence)	0	6	Medium-quality	Genome-fragment	65.31	17	5	0.294118	n.a.	n.a.	n.a.	n.a.	0.56	0.381	0.0184
CRCbiome_vOTU03126	8	58886	8	HMM-based (lower-bound)	1	7	Medium-quality	Genome-fragment	86.4	52	30	0.576923	Caudoviricetes	Unclassified	Group I	Clostridium	0.591	0.332	0.0358
CRCbiome_vOTU03187	7	80278	7	AAI-based (high-confidence)	0	7	High-quality	High-quality	100	114	31	0.27193	Caudoviricetes	Unclassified	Group I	Unspecified	2.06	1.85	0.00484
CRCbiome_vOTU03191	8	63928	8	AAI-based (high-confidence)	2	6	High-quality	High-quality	94.4	103	42	0.407767	n.a.	n.a.	n.a.	n.a.	0.92	0.848	0.00484
CRCbiome_vOTU03203	7	41909	7	AAI-based (high-confidence)	0	7	High-quality	High-quality	99.28	44	19	0.431818	n.a.	n.a.	n.a.	n.a.	0.648	0.774	0.0222
CRCbiome_vOTU03234	7	31960	7	AAI-based (high-confidence)	2	5	High-quality	High-quality	99.39	51	25	0.490196	n.a.	n.a.	n.a.	n.a.	0.638	0.526	0.0145
CRCbiome_vOTU03255	6	62065	6	Provirus (high-confidence)	1	5	Complete	High-quality	100	94	54	0.574468	Caudoviricetes	Unclassified	Group I	Unspecified	0.824	0.289	0.0029
CRCbiome_vOTU03294	9	39967	9	AAI-based (high-confidence)	7	2	Medium-quality	Genome-fragment	86.99	57	23	0.403509	n.a.	n.a.	n.a.	n.a.	0.745	0.489	0.00967
CRCbiome_vOTU03296	6	23431	6	AAI-based (high-confidence)	0	6	High-quality	High-quality	99.21	26	11	0.423077	n.a.	n.a.	n.a.	n.a.	3.98	4.52	0.0058
CRCbiome_vOTU03300	15	84360	15	HMM-based (lower-bound)	0	15	Medium-quality	Genome-fragment	53.44	92	34	0.369565	n.a.	n.a.	n.a.	n.a.	0.371	0.196	0.0251
CRCbiome_vOTU03303	94	75709	94	AAI-based (medium-confidence)	60	34	High-quality	High-quality	100	50	30	0.6	n.a.	n.a.	n.a.	n.a.	1.12	0.667	0.122
CRCbiome_vOTU03392	26	182464	26	AAI-based (high-confidence)	0	26	High-quality	High-quality	97.58	302	63	0.208609	Caudoviricetes	Steigviridae	Group I	Unspecified	3.62	7.38	0.0271
CRCbiome_vOTU03409	7	18373	7	AAI-based (high-confidence)	5	2	High-quality	High-quality	100	24	9	0.375	n.a.	n.a.	n.a.	n.a.	0.641	0.487	0.03
CRCbiome_vOTU03469	7	69931	7	HMM-based (lower-bound)	3	4	Medium-quality	Genome-fragment	85.97	81	38	0.469136	n.a.	n.a.	n.a.	n.a.	0.902	NA	0.000967
CRCbiome_vOTU03471	16	64739	16	AAI-based (high-confidence)	5	11	High-quality	High-quality	100	97	48	0.494845	Caudoviricetes	Unclassified	Group I	Faecalibacterium	0.642	0.623	0.0242
CRCbiome_vOTU03484	7	51938	7	AAI-based (high-confidence)	0	7	Medium-quality	Genome-fragment	74.72	92	27	0.293478	n.a.	n.a.	n.a.	n.a.	1.25	NA	0.000967
CRCbiome_vOTU03493	8	56596	8	AAI-based (medium-confidence)	4	4	High-quality	High-quality	93.53	83	29	0.349398	n.a.	n.a.	n.a.	n.a.	0.746	0.31	0.00774
CRCbiome_vOTU03497	13	36945	13	HMM-based (lower-bound)	10	3	Medium-quality	Genome-fragment	69.42	46	19	0.413043	Caudoviricetes	Winoviridae	Group I	Flavobacterium	0.739	0.508	0.0213
CRCbiome_vOTU03509	6	43945	6	AAI-based (high-confidence)	4	2	High-quality	High-quality	100	54	36	0.666667	n.a.	n.a.	n.a.	n.a.	0.371	0.2	0.0087
CRCbiome_vOTU03514	10	42147	10	Provirus (medium-confidence)	7	3	Complete	High-quality	100	51	33	0.647059	n.a.	n.a.	n.a.	n.a.	0.684	0.248	0.00387
CRCbiome_vOTU03527	7	58765	7	AAI-based (high-confidence)	0	7	Medium-quality	Genome-fragment	79.49	89	36	0.404494	n.a.	n.a.	n.a.	n.a.	0.52	0.278	0.00967
CRCbiome_vOTU03533	10	31091	10	AAI-based (high-confidence)	8	2	Medium-quality	Genome-fragment	53.42	60	19	0.316667	n.a.	n.a.	n.a.	n.a.	0.913	0.76	0.0135
CRCbiome_vOTU03546	7	33822	7	AAI-based (high-confidence)	3	4	High-quality	High-quality	100	43	21	0.488372	n.a.	n.a.	n.a.	n.a.	0.803	0.505	0.0116
CRCbiome_vOTU03552	9	40338	9	AAI-based (high-confidence)	8	1	High-quality	High-quality	100	52	27	0.519231	n.a.	n.a.	n.a.	n.a.	0.776	0.262	0.00484
CRCbiome_vOTU03653	7	45754	7	AAI-based (high-confidence)	2	5	High-quality	High-quality	99.86	63	42	0.666667	n.a.	n.a.	n.a.	n.a.	0.623	0.332	0.00967
CRCbiome_vOTU03661	14	32024	14	AAI-based (high-confidence)	11	3	Medium-quality	Genome-fragment	88.83	46	22	0.478261	n.a.	n.a.	n.a.	n.a.	0.527	0.694	0.0309
CRCbiome_vOTU03675	22	117441	22	HMM-based (lower-bound)	16	6	High-quality	High-quality	93.33	127	65	0.511811	n.a.	n.a.	n.a.	n.a.	0.849	0.556	0.0812
CRCbiome_vOTU03697	12	48840	12	AAI-based (high-confidence)	4	8	High-quality	High-quality	100	67	43	0.641791	n.a.	n.a.	n.a.	n.a.	0.997	1.02	0.028
CRCbiome_vOTU03699	7	64213	7	HMM-based (lower-bound)	4	3	High-quality	High-quality	94.63	53	19	0.358491	Caudoviricetes	Unclassified	Group I	Akkermansia	0.699	0.4	0.00387
CRCbiome_vOTU03720	10	47820	10	AAI-based (high-confidence)	8	2	High-quality	High-quality	93.67	63	22	0.349206	n.a.	n.a.	n.a.	n.a.	1.53	1.85	0.0135
CRCbiome_vOTU03777	8	32580	8	AAI-based (medium-confidence)	7	1	Medium-quality	Genome-fragment	51.51	29	11	0.37931	n.a.	n.a.	n.a.	n.a.	0.341	0.198	0.0329
CRCbiome_vOTU03844	9	15280	9	AAI-based (medium-confidence)	0	9	Medium-quality	Genome-fragment	65.64	18	8	0.444444	Caudoviricetes	Unclassified	Group I	Hungatella	0.531	0.464	0.0135
CRCbiome_vOTU03872	8	43585	8	AAI-based (high-confidence)	1	7	High-quality	High-quality	100	71	34	0.478873	n.a.	n.a.	n.a.	n.a.	0.58	0.374	0.00774
CRCbiome_vOTU03890	19	43116	19	HMM-based (lower-bound)	7	12	Medium-quality	Genome-fragment	71.37	62	35	0.564516	n.a.	n.a.	n.a.	n.a.	0.5	0.385	0.103
CRCbiome_vOTU03895	7	77766	7	Provirus (high-confidence)	5	2	Complete	High-quality	100	119	46	0.386555	n.a.	n.a.	n.a.	n.a.	1.57	1.3	0.00677
CRCbiome_vOTU03921	17	92599	17	HMM-based (lower-bound)	7	10	High-quality	High-quality	93.64	50	28	0.56	n.a.	n.a.	n.a.	n.a.	0.457	0.304	0.0329
CRCbiome_vOTU03928	7	53814	7	AAI-based (high-confidence)	1	6	Medium-quality	Genome-fragment	89.56	83	30	0.361446	n.a.	n.a.	n.a.	n.a.	0.916	0.708	0.0309
CRCbiome_vOTU03935	17	61535	17	AAI-based (high-confidence)	8	9	High-quality	High-quality	99.68	108	31	0.287037	n.a.	n.a.	n.a.	n.a.	0.885	1.04	0.0222
CRCbiome_vOTU03973	54	38244	54	AAI-based (high-confidence)	30	24	High-quality	High-quality	100	50	12	0.24	n.a.	n.a.	n.a.	n.a.	0.863	0.677	0.0648
CRCbiome_vOTU04016	27	56938	27	AAI-based (high-confidence)	13	14	High-quality	High-quality	100	90	81	0.9	Caudoviricetes	Unclassified	Group I	Faecalibacterium	0.548	0.281	0.0193
CRCbiome_vOTU04034	12	36237	12	AAI-based (high-confidence)	4	8	High-quality	High-quality	100	54	26	0.481481	n.a.	n.a.	n.a.	n.a.	0.575	0.58	0.0222
CRCbiome_vOTU04060	6	22440	6	AAI-based (high-confidence)	1	5	Medium-quality	Genome-fragment	64.13	37	22	0.594595	Caudoviricetes	Unclassified	Group I	Butyrivibrio	0.578	0.493	0.03
CRCbiome_vOTU04097	14	46107	14	AAI-based (high-confidence)	3	11	High-quality	High-quality	100	72	41	0.569444	n.a.	n.a.	n.a.	n.a.	0.387	0.312	0.0542
CRCbiome_vOTU04103	6	34447	6	AAI-based (high-confidence)	2	4	Medium-quality	Genome-fragment	85.78	55	18	0.327273	Caudoviricetes	Unclassified	Group I	Bifidobacterium	0.448	0.344	0.0135
CRCbiome_vOTU04108	7	58803	7	AAI-based (high-confidence)	3	4	High-quality	High-quality	100	70	44	0.628571	Caudoviricetes	Unclassified	Group I	Clostridium	1.24	1.54	0.0058
CRCbiome_vOTU04124	10	45358	10	AAI-based (high-confidence)	3	7	High-quality	High-quality	100	58	38	0.655172	n.a.	n.a.	n.a.	n.a.	0.676	0.306	0.0116
CRCbiome_vOTU04155	6	204136	6	HMM-based (lower-bound)	0	6	High-quality	High-quality	100	218	123	0.56422	n.a.	n.a.	n.a.	n.a.	1.61	1.18	0.149
CRCbiome_vOTU04171	20	48219	20	AAI-based (medium-confidence)	11	9	Medium-quality	Genome-fragment	85.32	49	19	0.387755	n.a.	n.a.	n.a.	n.a.	1.54	1.46	0.0716
CRCbiome_vOTU04186	100	50805	100	AAI-based (high-confidence)	51	49	High-quality	High-quality	100	70	35	0.5	n.a.	n.a.	n.a.	n.a.	1.29	1.38	0.122
CRCbiome_vOTU04260	10	187506	10	AAI-based (high-confidence)	0	10	High-quality	High-quality	99.95	207	60	0.289855	Caudoviricetes	Steigviridae	Group I	Unspecified	1.11	1.35	0.0174
CRCbiome_vOTU04265	21	23168	21	AAI-based (high-confidence)	10	11	Medium-quality	Genome-fragment	68.68	41	19	0.463415	n.a.	n.a.	n.a.	n.a.	0.842	0.888	0.0513
CRCbiome_vOTU04294	8	96992	8	AAI-based (high-confidence)	0	8	High-quality	High-quality	98.54	160	113	0.70625	Caudoviricetes	Suoliviridae	Group I	Unspecified	0.749	0.867	0.0193
CRCbiome_vOTU04308	14	33843	14	AAI-based (high-confidence)	11	3	Medium-quality	Genome-fragment	69.92	41	18	0.439024	Caudoviricetes	Unclassified	Group I	Bacteroides	0.631	0.363	0.0242
CRCbiome_vOTU04326	19	130526	19	HMM-based (lower-bound)	5	14	High-quality	High-quality	94.62	139	68	0.489209	Caudoviricetes	Unclassified	Group I	Bacteroides	1.92	2.04	0.144
CRCbiome_vOTU04348	6	40802	6	AAI-based (high-confidence)	4	2	High-quality	High-quality	96.5	66	26	0.393939	n.a.	n.a.	n.a.	n.a.	0.356	0.292	0.0116
CRCbiome_vOTU04356	16	54093	16	AAI-based (high-confidence)	6	10	High-quality	High-quality	100	66	35	0.530303	n.a.	n.a.	n.a.	n.a.	0.51	0.392	0.0184
CRCbiome_vOTU04360	6	43757	6	DTR (high-confidence)	1	5	Complete	High-quality	100	58	41	0.706897	n.a.	n.a.	n.a.	n.a.	0.601	0.478	0.0106
CRCbiome_vOTU04386	39	66330	39	HMM-based (lower-bound)	27	12	Medium-quality	Genome-fragment	88.9	70	36	0.514286	Caudoviricetes	Winoviridae	Group I	Winogradskyella	0.5	0.365	0.0406
CRCbiome_vOTU04445	6	43373	6	Provirus (high-confidence)	6	0	Complete	High-quality	100	62	41	0.66129	n.a.	n.a.	n.a.	n.a.	0.789	0.688	0.0116
CRCbiome_vOTU04451	21	81699	21	HMM-based (lower-bound)	17	4	High-quality	High-quality	91.43	84	49	0.583333	Caudoviricetes	Unclassified	Group I	Elizabethkingia	0.685	0.526	0.0174
CRCbiome_vOTU04464	25	59706	26	AAI-based (high-confidence)	3	23	High-quality	High-quality	100	60	25	0.416667	n.a.	n.a.	n.a.	n.a.	0.402	0.211	0.0464
CRCbiome_vOTU04479	6	36394	7	AAI-based (medium-confidence)	3	4	High-quality	High-quality	100	50	17	0.34	n.a.	n.a.	n.a.	n.a.	1.81	0.828	0.0029
CRCbiome_vOTU04495	6	69472	6	AAI-based (high-confidence)	4	2	High-quality	High-quality	100	109	52	0.477064	n.a.	n.a.	n.a.	n.a.	0.605	NA	0.000967
CRCbiome_vOTU04498	9	60557	9	AAI-based (high-confidence)	2	7	High-quality	High-quality	100	84	46	0.547619	Caudoviricetes	Unclassified	Group I	Bacillus	0.332	0.279	0.03
CRCbiome_vOTU04533	16	52844	16	Provirus (high-confidence)	9	7	Complete	High-quality	100	68	43	0.632353	n.a.	n.a.	n.a.	n.a.	0.555	0.148	0.00193
CRCbiome_vOTU04543	6	8353	6	AAI-based (medium-confidence)	0	6	Medium-quality	Genome-fragment	54.6	16	5	0.3125	n.a.	n.a.	n.a.	n.a.	0.864	0.43	0.0135
CRCbiome_vOTU04573	21	40590	21	AAI-based (high-confidence)	5	16	High-quality	High-quality	100	56	28	0.5	n.a.	n.a.	n.a.	n.a.	0.522	0.395	0.0503
CRCbiome_vOTU04595	8	6242	8	AAI-based (high-confidence)	7	1	High-quality	High-quality	100	6	3	0.5	Malgrandaviricetes	Microviridae	Group II	Unspecified	0.418	0.426	0.0106
CRCbiome_vOTU04631	7	8898	7	HMM-based (lower-bound)	1	6	High-quality	High-quality	100	13	4	0.307692	n.a.	n.a.	n.a.	n.a.	0.276	0.115	0.00387
CRCbiome_vOTU04682	6	55910	6	Provirus (high-confidence)	3	3	Complete	High-quality	100	98	47	0.479592	Caudoviricetes	Unclassified	Group I	Clostridioides	1.23	0.725	0.00387
CRCbiome_vOTU04689	6	36449	6	AAI-based (medium-confidence)	4	2	High-quality	High-quality	98.25	54	41	0.759259	n.a.	Unclassified	Unclassified	Klebsiella	0.946	1.07	0.0164
CRCbiome_vOTU04715	7	41825	7	Provirus (high-confidence)	3	4	Complete	High-quality	100	37	14	0.378378	Caudoviricetes	Unclassified	Group I	Akkermansia	2.37	2.59	0.0126
CRCbiome_vOTU04729	10	42568	10	AAI-based (medium-confidence)	3	7	High-quality	High-quality	100	56	24	0.428571	n.a.	n.a.	n.a.	n.a.	0.368	0.181	0.0203
CRCbiome_vOTU04752	33	30996	33	AAI-based (high-confidence)	11	22	Medium-quality	Genome-fragment	74.61	44	10	0.227273	n.a.	n.a.	n.a.	n.a.	1.07	0.795	0.059
CRCbiome_vOTU04762	8	34132	8	AAI-based (high-confidence)	5	3	High-quality	High-quality	100	60	22	0.366667	n.a.	n.a.	n.a.	n.a.	0.409	0.202	0.0106
CRCbiome_vOTU04776	12	46522	12	AAI-based (high-confidence)	1	11	High-quality	High-quality	100	64	36	0.5625	n.a.	n.a.	n.a.	n.a.	0.847	0.727	0.00774
CRCbiome_vOTU04786	23	58819	23	AAI-based (medium-confidence)	14	9	High-quality	High-quality	91.38	78	28	0.358974	n.a.	n.a.	n.a.	n.a.	1.24	1.04	0.0464
CRCbiome_vOTU04811	14	47312	14	AAI-based (high-confidence)	3	11	High-quality	High-quality	100	66	34	0.515152	n.a.	n.a.	n.a.	n.a.	0.444	0.356	0.0203
CRCbiome_vOTU04840	33	40846	33	HMM-based (lower-bound)	21	12	Medium-quality	Genome-fragment	77.39	52	24	0.461538	n.a.	n.a.	n.a.	n.a.	0.911	0.625	0.169
CRCbiome_vOTU04864	6	45737	6	AAI-based (high-confidence)	4	2	Medium-quality	Genome-fragment	85.77	54	36	0.666667	Caudoviricetes	Unclassified	Group I	Streptococcus	0.524	0.625	0.0184
CRCbiome_vOTU04869	20	55671	20	Provirus (high-confidence)	13	7	Complete	High-quality	100	73	32	0.438356	n.a.	n.a.	n.a.	n.a.	0.855	0.572	0.06
CRCbiome_vOTU04891	6	40319	6	AAI-based (high-confidence)	0	6	Medium-quality	Genome-fragment	69.62	64	24	0.375	n.a.	n.a.	n.a.	n.a.	0.387	0.25	0.0319
CRCbiome_vOTU04906	10	14712	10	AAI-based (medium-confidence)	0	10	High-quality	High-quality	95.1	18	7	0.388889	n.a.	n.a.	n.a.	n.a.	0.247	0.121	0.0735
CRCbiome_vOTU04908	7	40661	7	AAI-based (high-confidence)	2	5	Medium-quality	Genome-fragment	89.85	52	38	0.730769	Caudoviricetes	Unclassified	Group I	Clostridium	0.412	0.377	0.0155
CRCbiome_vOTU04926	7	42485	7	HMM-based (lower-bound)	1	6	Medium-quality	Genome-fragment	70.49	54	22	0.407407	Caudoviricetes	Unclassified	Group I	Bacteroides	1.23	0.829	0.00967
CRCbiome_vOTU04949	22	22133	22	AAI-based (high-confidence)	1	21	Medium-quality	Genome-fragment	77.15	26	19	0.730769	n.a.	n.a.	n.a.	n.a.	0.672	0.423	0.0938
CRCbiome_vOTU04955	9	29712	9	AAI-based (medium-confidence)	5	4	Medium-quality	Genome-fragment	63.1	35	28	0.8	n.a.	n.a.	n.a.	n.a.	0.677	0.494	0.0309
CRCbiome_vOTU04969	14	44300	14	AAI-based (high-confidence)	14	0	High-quality	High-quality	100	66	28	0.424242	n.a.	n.a.	n.a.	n.a.	1.16	0.738	0.0174
CRCbiome_vOTU04979	13	18802	13	AAI-based (high-confidence)	0	13	High-quality	High-quality	100	26	10	0.384615	n.a.	n.a.	n.a.	n.a.	0.595	0.449	0.0426
CRCbiome_vOTU04991	6	40835	6	AAI-based (high-confidence)	4	2	High-quality	High-quality	99.88	33	23	0.69697	n.a.	n.a.	n.a.	n.a.	0.599	0.302	0.155
CRCbiome_vOTU05009	9	85052	9	AAI-based (high-confidence)	0	9	High-quality	High-quality	97.27	112	30	0.267857	n.a.	n.a.	n.a.	n.a.	5.43	3.8	0.0058
CRCbiome_vOTU05017	6	49176	6	AAI-based (high-confidence)	2	4	High-quality	High-quality	98.06	74	44	0.594595	Caudoviricetes	Unclassified	Group I	Faecalibacterium	0.696	0.41	0.0116
CRCbiome_vOTU05051	30	40447	30	HMM-based (lower-bound)	21	9	Medium-quality	Genome-fragment	75.45	53	23	0.433962	n.a.	n.a.	n.a.	n.a.	0.751	0.527	0.153
CRCbiome_vOTU05075	7	44525	7	AAI-based (high-confidence)	3	4	Medium-quality	Genome-fragment	74.32	60	32	0.533333	n.a.	n.a.	n.a.	n.a.	1.23	1.82	0.00967
CRCbiome_vOTU05095	28	38448	28	Provirus (medium-confidence)	9	19	Complete	High-quality	100	48	24	0.5	n.a.	n.a.	n.a.	n.a.	0.475	0.323	0.0735
CRCbiome_vOTU05120	10	75137	10	AAI-based (medium-confidence)	3	7	High-quality	High-quality	100	62	36	0.580645	n.a.	n.a.	n.a.	n.a.	0.779	0.403	0.0155
CRCbiome_vOTU05190	9	21166	9	AAI-based (high-confidence)	6	3	Medium-quality	Genome-fragment	69.92	37	15	0.405405	n.a.	n.a.	n.a.	n.a.	1.56	1.91	0.0126
CRCbiome_vOTU05210	11	15944	11	AAI-based (medium-confidence)	0	11	Medium-quality	Genome-fragment	68.26	22	10	0.454545	n.a.	n.a.	n.a.	n.a.	2.96	3.26	0.0058
CRCbiome_vOTU05219	7	5215	7	HMM-based (lower-bound)	1	6	High-quality	High-quality	100	6	2	0.333333	n.a.	n.a.	n.a.	n.a.	0.301	0.227	0.088
CRCbiome_vOTU05224	33	53662	33	Provirus (medium-confidence)	9	24	Complete	High-quality	100	72	43	0.597222	n.a.	n.a.	n.a.	n.a.	0.413	0.434	0.104
CRCbiome_vOTU05228	7	81451	7	AAI-based (high-confidence)	3	4	High-quality	High-quality	100	84	51	0.607143	Caudoviricetes	Unclassified	Group I	Erysipelothrix	0.398	0.236	0.0087
CRCbiome_vOTU05256	12	19809	12	AAI-based (medium-confidence)	0	12	High-quality	High-quality	94.95	23	6	0.26087	n.a.	n.a.	n.a.	n.a.	0.61	0.675	0.088
CRCbiome_vOTU05257	10	103912	10	AAI-based (high-confidence)	0	10	High-quality	High-quality	100	171	117	0.684211	Caudoviricetes	Suoliviridae	Group I	Unspecified	10	7.5	0.0058
CRCbiome_vOTU05270	8	54784	8	AAI-based (high-confidence)	7	1	High-quality	High-quality	100	73	33	0.452055	n.a.	n.a.	n.a.	n.a.	1.21	0.569	0.00484
CRCbiome_vOTU05275	6	51126	6	AAI-based (high-confidence)	5	1	High-quality	High-quality	100	64	37	0.578125	Caudoviricetes	Unclassified	Group I	Clostridium	0.672	0.584	0.00387
CRCbiome_vOTU05284	7	36687	7	AAI-based (high-confidence)	1	6	Medium-quality	Genome-fragment	80.73	55	21	0.381818	n.a.	n.a.	n.a.	n.a.	1.81	0.901	0.0029
CRCbiome_vOTU05304	10	37270	10	Provirus (high-confidence)	7	3	Complete	High-quality	100	59	35	0.59322	Caudoviricetes	Unclassified	Group I	Rhodobacter	0.665	0.416	0.0087
CRCbiome_vOTU05309	6	44499	6	AAI-based (high-confidence)	0	6	High-quality	High-quality	96	66	45	0.681818	Caudoviricetes	Unclassified	Group I	Roseburia	0.449	0.292	0.0358
CRCbiome_vOTU05321	7	48643	7	AAI-based (high-confidence)	3	4	High-quality	High-quality	100	82	39	0.47561	Caudoviricetes	Unclassified	Group I	Roseburia	0.676	0.413	0.0087
CRCbiome_vOTU05340	10	30435	10	AAI-based (medium-confidence)	2	8	Medium-quality	Genome-fragment	53.31	40	18	0.45	n.a.	n.a.	n.a.	n.a.	1.48	1.6	0.0658
CRCbiome_vOTU05361	6	23508	6	AAI-based (high-confidence)	6	0	Medium-quality	Genome-fragment	66.32	29	16	0.551724	n.a.	n.a.	n.a.	n.a.	0.37	NA	0.000967
CRCbiome_vOTU05363	6	28605	6	AAI-based (high-confidence)	2	4	Medium-quality	Genome-fragment	82.85	41	26	0.634146	n.a.	n.a.	n.a.	n.a.	0.65	0.328	0.0029
CRCbiome_vOTU05376	15	57392	15	AAI-based (high-confidence)	10	5	High-quality	High-quality	100	70	26	0.371429	n.a.	n.a.	n.a.	n.a.	1.66	1.62	0.0145
CRCbiome_vOTU05387	62	69628	62	AAI-based (high-confidence)	25	37	High-quality	High-quality	100	83	35	0.421687	Caudoviricetes	Unclassified	Group I	Bacteroides	1.06	NA	0.000967
CRCbiome_vOTU05392	7	43877	7	AAI-based (high-confidence)	4	3	High-quality	High-quality	100	49	30	0.612245	Caudoviricetes	Unclassified	Group I	Staphylococcus	0.822	0.718	0.00193
CRCbiome_vOTU05395	12	39117	12	AAI-based (high-confidence)	0	12	High-quality	High-quality	100	48	15	0.3125	n.a.	n.a.	n.a.	n.a.	0.627	0.556	0.089
CRCbiome_vOTU05417	22	214175	22	AAI-based (high-confidence)	0	22	High-quality	High-quality	100	298	95	0.318792	n.a.	n.a.	n.a.	n.a.	1.26	2.25	0.0368
CRCbiome_vOTU05424	8	33081	8	AAI-based (high-confidence)	4	4	Medium-quality	Genome-fragment	87.49	54	28	0.518519	n.a.	n.a.	n.a.	n.a.	0.76	0.754	0.0106
CRCbiome_vOTU05432	7	100604	7	HMM-based (lower-bound)	0	7	Medium-quality	Genome-fragment	71.09	104	65	0.625	n.a.	n.a.	n.a.	n.a.	1.39	1.79	0.0397
CRCbiome_vOTU05445	8	47070	8	AAI-based (high-confidence)	0	8	High-quality	High-quality	100	66	30	0.454545	n.a.	n.a.	n.a.	n.a.	1.09	1.12	0.0058
CRCbiome_vOTU05455	8	82782	8	AAI-based (high-confidence)	4	4	High-quality	High-quality	100	102	60	0.588235	n.a.	n.a.	n.a.	n.a.	0.624	0.408	0.0348
CRCbiome_vOTU05458	9	50921	9	Provirus (medium-confidence)	3	6	Complete	High-quality	100	73	34	0.465753	n.a.	n.a.	n.a.	n.a.	0.526	0.382	0.0184
CRCbiome_vOTU05459	21	84158	21	AAI-based (high-confidence)	0	21	High-quality	High-quality	100	128	57	0.445312	Caudoviricetes	Unclassified	Group I	Bifidobacterium	0.284	0.204	0.103
CRCbiome_vOTU05463	11	88294	11	HMM-based (lower-bound)	9	2	High-quality	High-quality	91.67	95	60	0.631579	n.a.	n.a.	n.a.	n.a.	0.613	0.455	0.0164
CRCbiome_vOTU05472	12	29915	12	Provirus (medium-confidence)	9	3	Complete	High-quality	100	43	20	0.465116	n.a.	n.a.	n.a.	n.a.	0.404	0.251	0.0029
CRCbiome_vOTU05487	9	35552	9	Provirus (high-confidence)	7	2	Complete	High-quality	100	50	28	0.56	Caudoviricetes	Unclassified	Group I	Pasteurella	0.831	0.467	0.0155
CRCbiome_vOTU05494	25	58620	25	Provirus (high-confidence)	9	16	Complete	High-quality	100	56	27	0.482143	Caudoviricetes	Unclassified	Group I	Bacteroides	1.16	0.783	0.0329
CRCbiome_vOTU05501	6	49819	6	AAI-based (high-confidence)	3	3	High-quality	High-quality	100	55	38	0.690909	Caudoviricetes	Unclassified	Group I	Streptococcus	0.276	NA	0.000967
CRCbiome_vOTU05509	8	38992	8	DTR (medium-confidence)	2	6	Complete	High-quality	100	56	29	0.517857	n.a.	n.a.	n.a.	n.a.	1.09	1.83	0.00967
CRCbiome_vOTU05533	12	47613	13	AAI-based (high-confidence)	4	9	High-quality	High-quality	100	70	38	0.542857	Caudoviricetes	Unclassified	Group I	Paenibacillus	0.32	0.182	0.0251
CRCbiome_vOTU05550	6	43048	6	Provirus (high-confidence)	6	0	Complete	High-quality	100	49	30	0.612245	n.a.	n.a.	n.a.	n.a.	0.391	0.155	0.00774
CRCbiome_vOTU05567	17	40352	17	AAI-based (high-confidence)	0	17	High-quality	High-quality	100	57	16	0.280702	n.a.	n.a.	n.a.	n.a.	9.15	16.4	0.0155
CRCbiome_vOTU05571	9	37483	9	DTR (high-confidence)	0	9	Complete	High-quality	100	57	15	0.263158	n.a.	n.a.	n.a.	n.a.	0.659	0.636	0.0242
CRCbiome_vOTU05594	76	38879	76	AAI-based (high-confidence)	18	58	High-quality	High-quality	100	54	44	0.814815	Caudoviricetes	Unclassified	Group I	Faecalibacterium	0.457	0.488	0.143
CRCbiome_vOTU05613	9	9727	9	AAI-based (high-confidence)	0	9	Medium-quality	Genome-fragment	81.75	19	4	0.210526	n.a.	n.a.	n.a.	n.a.	0.724	0.404	0.00774
CRCbiome_vOTU05614	9	81610	9	HMM-based (lower-bound)	0	9	Medium-quality	Genome-fragment	59.8	95	55	0.578947	n.a.	Unclassified	Unclassified	Fusobacterium	0.77	0.589	0.0706
CRCbiome_vOTU05636	7	70962	7	AAI-based (high-confidence)	5	2	High-quality	High-quality	100	103	32	0.31068	Caudoviricetes	Unclassified	Group I	Bacteroides	1.06	0.991	0.0116
CRCbiome_vOTU05637	10	59335	10	AAI-based (high-confidence)	4	6	High-quality	High-quality	98.74	90	79	0.877778	Caudoviricetes	Unclassified	Group I	Faecalibacterium	0.769	0.408	0.0106
CRCbiome_vOTU05645	6	19786	6	AAI-based (high-confidence)	0	6	Medium-quality	Genome-fragment	68.99	27	14	0.518519	n.a.	n.a.	n.a.	n.a.	0.631	0.406	0.0793
CRCbiome_vOTU05666	7	33931	7	AAI-based (high-confidence)	1	6	Medium-quality	Genome-fragment	55.7	47	25	0.531915	n.a.	n.a.	n.a.	n.a.	0.724	0.481	0.0377
CRCbiome_vOTU05693	23	52587	23	HMM-based (lower-bound)	0	23	High-quality	High-quality	100	44	28	0.636364	n.a.	n.a.	n.a.	n.a.	1.32	1.28	0.622
CRCbiome_vOTU05696	10	32600	10	AAI-based (high-confidence)	4	6	Medium-quality	Genome-fragment	86.35	48	17	0.354167	Caudoviricetes	Unclassified	Group I	Bifidobacterium	0.853	NA	0.000967
CRCbiome_vOTU05721	6	41627	6	AAI-based (high-confidence)	1	5	High-quality	High-quality	90.72	63	30	0.47619	n.a.	n.a.	n.a.	n.a.	0.78	NA	0.000967
CRCbiome_vOTU05728	8	24921	8	AAI-based (high-confidence)	3	5	Medium-quality	Genome-fragment	54.75	42	19	0.452381	n.a.	n.a.	n.a.	n.a.	0.666	0.493	0.114
CRCbiome_vOTU05751	12	106602	12	ITR (high-confidence)	0	12	Complete	High-quality	100	134	47	0.350746	n.a.	n.a.	n.a.	n.a.	1.23	1.24	0.0213
CRCbiome_vOTU05755	11	51371	11	AAI-based (high-confidence)	5	6	Medium-quality	Genome-fragment	83.48	74	29	0.391892	n.a.	n.a.	n.a.	n.a.	0.966	0.621	0.0213
CRCbiome_vOTU05756	15	88413	15	AAI-based (high-confidence)	0	15	High-quality	High-quality	100	116	34	0.293103	Caudoviricetes	Unclassified	Group I	Aeromonas	3.4	3.02	0.0145
CRCbiome_vOTU05795	10	32810	10	Provirus (medium-confidence)	5	5	Complete	High-quality	100	40	13	0.325	n.a.	n.a.	n.a.	n.a.	1.05	1.01	0.0135
CRCbiome_vOTU05816	14	46895	14	AAI-based (medium-confidence)	3	11	High-quality	High-quality	100	59	17	0.288136	n.a.	n.a.	n.a.	n.a.	1.14	0.952	0.0135
CRCbiome_vOTU05827	17	67032	18	AAI-based (high-confidence)	10	8	High-quality	High-quality	100	101	53	0.524752	n.a.	n.a.	n.a.	n.a.	0.753	0.575	0.0222
CRCbiome_vOTU05833	7	46167	7	AAI-based (high-confidence)	3	4	High-quality	High-quality	98.91	50	36	0.72	Caudoviricetes	Unclassified	Group I	Streptococcus	0.576	0.359	0.0116
CRCbiome_vOTU05846	7	80414	7	Provirus (high-confidence)	5	2	Complete	High-quality	100	87	53	0.609195	n.a.	n.a.	n.a.	n.a.	0.449	0.304	0.0232
CRCbiome_vOTU05868	6	54503	6	Provirus (high-confidence)	6	0	Complete	High-quality	100	70	28	0.4	n.a.	n.a.	n.a.	n.a.	0.915	0.567	0.00774
CRCbiome_vOTU05869	16	35715	16	Provirus (high-confidence)	12	4	Complete	High-quality	100	42	23	0.547619	n.a.	n.a.	n.a.	n.a.	0.666	0.446	0.0203
CRCbiome_vOTU05883	6	42944	6	AAI-based (high-confidence)	5	1	High-quality	High-quality	100	70	34	0.485714	n.a.	n.a.	n.a.	n.a.	0.707	0.428	0.00677
CRCbiome_vOTU05884	13	62650	13	AAI-based (high-confidence)	7	6	High-quality	High-quality	100	102	28	0.27451	Caudoviricetes	Unclassified	Group I	Bifidobacterium	1.9	1.07	0.0029
CRCbiome_vOTU05885	6	40672	6	AAI-based (medium-confidence)	3	3	Medium-quality	Genome-fragment	77.56	51	30	0.588235	Caudoviricetes	Unclassified	Group I	Bacillus	0.294	0.105	0.0164
CRCbiome_vOTU05888	10	26693	10	AAI-based (high-confidence)	8	2	High-quality	High-quality	100	17	8	0.470588	n.a.	n.a.	n.a.	n.a.	0.621	0.482	0.0145
CRCbiome_vOTU05899	21	53130	21	AAI-based (high-confidence)	0	21	Medium-quality	Genome-fragment	57.03	34	32	0.941176	Caudoviricetes	Crevaviridae	Group I	Unspecified	1.84	2.27	0.153
CRCbiome_vOTU05919	8	27788	8	AAI-based (high-confidence)	3	5	Medium-quality	Genome-fragment	58.57	50	22	0.44	n.a.	n.a.	n.a.	n.a.	1.04	2.31	0.0213
CRCbiome_vOTU05965	6	94802	6	AAI-based (high-confidence)	0	6	High-quality	High-quality	91.37	109	106	0.972477	Caudoviricetes	Unclassified	Group I	Unspecified	0.965	0.734	0.0058
CRCbiome_vOTU05973	7	53814	8	AAI-based (high-confidence)	3	5	High-quality	High-quality	100	73	30	0.410959	n.a.	n.a.	n.a.	n.a.	0.84	0.331	0.0058
CRCbiome_vOTU05990	8	71715	8	AAI-based (high-confidence)	0	8	Medium-quality	Genome-fragment	76.98	68	61	0.897059	Caudoviricetes	Crevaviridae	Group I	Unspecified	1.88	2.35	0.161
CRCbiome_vOTU06024	6	55684	6	HMM-based (lower-bound)	4	2	Medium-quality	Genome-fragment	73.73	73	33	0.452055	n.a.	n.a.	n.a.	n.a.	0.669	0.581	0.0155
CRCbiome_vOTU06025	15	8768	15	AAI-based (high-confidence)	8	7	High-quality	High-quality	100	11	5	0.454545	Malgrandaviricetes	Microviridae	Group II	Unspecified	0.448	0.392	0.0648
CRCbiome_vOTU06029	12	44627	12	Provirus (high-confidence)	2	10	Complete	High-quality	100	69	32	0.463768	Caudoviricetes	Unclassified	Group I	Paenibacillus	0.585	0.38	0.0106
CRCbiome_vOTU06030	7	59813	7	AAI-based (high-confidence)	7	0	High-quality	High-quality	100	62	43	0.693548	Caudoviricetes	Unclassified	Group I	Streptococcus	1.38	0.605	0.00677
CRCbiome_vOTU06039	8	31368	8	Provirus (medium-confidence)	5	3	Complete	High-quality	100	45	22	0.488889	n.a.	n.a.	n.a.	n.a.	0.395	0.218	0.0193
CRCbiome_vOTU06078	8	187944	8	AAI-based (high-confidence)	0	8	High-quality	High-quality	100	210	67	0.319048	Caudoviricetes	Steigviridae	Group I	Unspecified	1.23	0.891	0.00774
CRCbiome_vOTU06084	27	26347	27	AAI-based (medium-confidence)	4	23	High-quality	High-quality	100	33	13	0.393939	n.a.	n.a.	n.a.	n.a.	0.476	0.524	0.0687
CRCbiome_vOTU06091	15	4845	15	HMM-based (lower-bound)	10	5	High-quality	High-quality	100	5	3	0.6	n.a.	n.a.	n.a.	n.a.	0.272	0.231	0.0735
CRCbiome_vOTU06101	17	31286	17	Provirus (high-confidence)	13	4	Complete	High-quality	100	42	25	0.595238	n.a.	n.a.	n.a.	n.a.	0.711	0.585	0.0338
CRCbiome_vOTU06102	6	27778	6	AAI-based (medium-confidence)	0	6	Medium-quality	Genome-fragment	65.31	42	15	0.357143	n.a.	n.a.	n.a.	n.a.	0.495	0.333	0.0435
CRCbiome_vOTU06109	13	35771	13	Provirus (high-confidence)	10	3	Complete	High-quality	100	53	28	0.528302	n.a.	n.a.	n.a.	n.a.	0.387	0.331	0.0232
CRCbiome_vOTU06111	7	57443	7	AAI-based (medium-confidence)	1	6	High-quality	High-quality	97.84	64	29	0.453125	n.a.	n.a.	n.a.	n.a.	1.05	0.823	0.059
CRCbiome_vOTU06114	17	14585	17	Provirus (medium-confidence)	8	9	Complete	High-quality	100	19	10	0.526316	n.a.	n.a.	n.a.	n.a.	0.772	0.626	0.0135
CRCbiome_vOTU06116	11	30039	11	Provirus (medium-confidence)	9	2	Complete	High-quality	100	53	25	0.471698	Caudoviricetes	Unclassified	Group I	Butyrivibrio	0.712	0.48	0.0145
CRCbiome_vOTU06117	23	27994	23	Provirus (high-confidence)	16	7	Complete	High-quality	100	36	14	0.388889	n.a.	n.a.	n.a.	n.a.	0.385	0.305	0.0406
CRCbiome_vOTU06130	16	13959	16	AAI-based (high-confidence)	4	12	High-quality	High-quality	100	19	8	0.421053	n.a.	n.a.	n.a.	n.a.	0.702	0.528	0.0174
CRCbiome_vOTU06136	11	32675	11	Provirus (high-confidence)	3	8	Complete	High-quality	100	51	30	0.588235	Caudoviricetes	Unclassified	Group I	Butyrivibrio	0.596	0.443	0.101
CRCbiome_vOTU06143	23	34823	23	AAI-based (high-confidence)	16	7	High-quality	High-quality	99.66	56	25	0.446429	n.a.	n.a.	n.a.	n.a.	1.12	0.796	0.0213
CRCbiome_vOTU06147	18	4482	18	HMM-based (lower-bound)	0	18	High-quality	High-quality	100	6	2	0.333333	n.a.	n.a.	n.a.	n.a.	0.53	0.48	0.117
CRCbiome_vOTU06160	7	41620	7	AAI-based (high-confidence)	4	3	High-quality	High-quality	93.19	52	29	0.557692	n.a.	n.a.	n.a.	n.a.	0.555	0.358	0.0087
CRCbiome_vOTU06168	21	92616	21	Provirus (high-confidence)	19	2	Complete	High-quality	100	102	58	0.568627	n.a.	Unclassified	Unclassified	Pseudomonas	0.462	0.548	0.00484
CRCbiome_vOTU06171	14	36787	14	AAI-based (high-confidence)	11	3	High-quality	High-quality	100	64	30	0.46875	n.a.	n.a.	n.a.	n.a.	1.52	1.05	0.0145
CRCbiome_vOTU06179	8	28056	8	Provirus (medium-confidence)	7	1	Complete	High-quality	100	38	18	0.473684	n.a.	n.a.	n.a.	n.a.	0.603	0.468	0.0106
CRCbiome_vOTU06184	17	38829	17	Provirus (high-confidence)	13	4	Complete	High-quality	100	50	18	0.36	n.a.	n.a.	n.a.	n.a.	0.537	0.339	0.0145
CRCbiome_vOTU06185	8	61326	8	AAI-based (medium-confidence)	3	5	High-quality	High-quality	100	67	21	0.313433	n.a.	n.a.	n.a.	n.a.	0.421	0.408	0.0222
CRCbiome_vOTU06193	286	71263	286	AAI-based (high-confidence)	111	175	High-quality	High-quality	100	105	40	0.380952	Caudoviricetes	Unclassified	Group I	Bacteroides	2.09	2.72	0.552
CRCbiome_vOTU06197	57	62041	57	AAI-based (high-confidence)	11	46	High-quality	High-quality	100	93	49	0.526882	Caudoviricetes	Unclassified	Group I	Faecalibacterium	0.535	0.337	0.0977
CRCbiome_vOTU06198	19	26600	20	AAI-based (high-confidence)	0	20	High-quality	High-quality	100	28	13	0.464286	n.a.	n.a.	n.a.	n.a.	0.798	0.468	0.0919
CRCbiome_vOTU06200	14	31474	15	Provirus (medium-confidence)	8	7	Complete	High-quality	100	49	31	0.632653	n.a.	n.a.	n.a.	n.a.	0.531	0.264	0.0232
CRCbiome_vOTU06201	42	32874	42	Provirus (medium-confidence)	21	21	Complete	High-quality	100	36	12	0.333333	n.a.	n.a.	n.a.	n.a.	0.525	0.448	0.103
CRCbiome_vOTU06202	11	52871	11	AAI-based (high-confidence)	1	10	High-quality	High-quality	100	73	37	0.506849	Caudoviricetes	Unclassified	Group I	Bacillus	0.481	0.378	0.0338
CRCbiome_vOTU06203	30	45864	30	AAI-based (high-confidence)	13	17	High-quality	High-quality	100	68	41	0.602941	n.a.	n.a.	n.a.	n.a.	0.498	0.331	0.0542
CRCbiome_vOTU06204	12	45838	12	AAI-based (medium-confidence)	5	7	High-quality	High-quality	100	54	27	0.5	n.a.	n.a.	n.a.	n.a.	0.353	0.242	0.0358
CRCbiome_vOTU06206	38	34149	38	Provirus (high-confidence)	12	26	Complete	High-quality	100	45	29	0.644444	Caudoviricetes	Unclassified	Group I	Faecalibacterium	0.518	0.604	0.183
CRCbiome_vOTU06209	25	64568	25	HMM-based (lower-bound)	20	5	Medium-quality	Genome-fragment	89.77	37	18	0.486486	n.a.	n.a.	n.a.	n.a.	1.2	0.814	0.0435
CRCbiome_vOTU06210	8	69561	8	HMM-based (lower-bound)	0	8	High-quality	High-quality	100	66	40	0.606061	n.a.	n.a.	n.a.	n.a.	1.59	1.11	0.0251
CRCbiome_vOTU06211	17	40343	18	AAI-based (high-confidence)	9	9	High-quality	High-quality	100	58	28	0.482759	n.a.	n.a.	n.a.	n.a.	0.362	0.173	0.0329
CRCbiome_vOTU06212	8	59666	8	Provirus (high-confidence)	6	2	Complete	High-quality	100	92	64	0.695652	Caudoviricetes	Unclassified	Group I	Faecalibacterium	0.587	0.489	0.0145
CRCbiome_vOTU06216	17	35780	17	Provirus (high-confidence)	9	8	Complete	High-quality	100	61	24	0.393443	n.a.	n.a.	n.a.	n.a.	0.435	0.437	0.0358
CRCbiome_vOTU06223	20	41352	20	AAI-based (high-confidence)	11	9	High-quality	High-quality	100	60	26	0.433333	n.a.	n.a.	n.a.	n.a.	0.573	0.524	0.0435
CRCbiome_vOTU06227	14	16696	14	Provirus (high-confidence)	7	7	Complete	High-quality	100	21	10	0.47619	n.a.	n.a.	n.a.	n.a.	0.54	0.488	0.0764
CRCbiome_vOTU06236	23	43453	23	Provirus (high-confidence)	9	14	Complete	High-quality	100	60	40	0.666667	n.a.	n.a.	n.a.	n.a.	0.516	0.317	0.0164
CRCbiome_vOTU06238	78	56551	78	AAI-based (high-confidence)	26	52	High-quality	High-quality	100	81	46	0.567901	Caudoviricetes	Unclassified	Group I	Faecalibacterium	0.619	0.541	0.0899
CRCbiome_vOTU06243	87	49781	87	Provirus (high-confidence)	34	53	Complete	High-quality	100	68	47	0.691176	Caudoviricetes	Unclassified	Group I	Faecalibacterium	0.578	0.394	0.123
CRCbiome_vOTU06244	6	45710	6	AAI-based (high-confidence)	5	1	High-quality	High-quality	100	51	18	0.352941	n.a.	n.a.	n.a.	n.a.	1.41	0.854	0.00484
CRCbiome_vOTU06246	20	157524	20	DTR (high-confidence)	0	20	Complete	High-quality	100	179	60	0.335196	n.a.	n.a.	n.a.	n.a.	0.573	0.502	0.0387
CRCbiome_vOTU06250	6	294791	6	HMM-based (lower-bound)	0	6	High-quality	High-quality	100	271	182	0.671587	n.a.	n.a.	n.a.	n.a.	1.36	0.878	0.254
CRCbiome_vOTU06260	17	67615	17	AAI-based (high-confidence)	9	8	High-quality	High-quality	100	96	65	0.677083	Caudoviricetes	Unclassified	Group I	Faecalibacterium	0.64	0.539	0.028
CRCbiome_vOTU06261	84	42655	84	Provirus (high-confidence)	27	57	Complete	High-quality	100	65	40	0.615385	n.a.	n.a.	n.a.	n.a.	0.597	0.798	0.147
CRCbiome_vOTU06264	39	5482	39	HMM-based (lower-bound)	2	37	High-quality	High-quality	100	7	4	0.571429	n.a.	n.a.	n.a.	n.a.	0.618	0.701	0.0464
CRCbiome_vOTU06270	6	42932	6	AAI-based (high-confidence)	0	6	High-quality	High-quality	99.82	60	33	0.55	n.a.	n.a.	n.a.	n.a.	0.687	0.767	0.0106
CRCbiome_vOTU06274	16	38220	16	AAI-based (high-confidence)	13	3	Medium-quality	Genome-fragment	85.91	44	18	0.409091	Caudoviricetes	Unclassified	Group I	Bacteroides	1.23	0.764	0.0213
CRCbiome_vOTU06277	108	41632	108	Provirus (medium-confidence)	27	81	Complete	High-quality	100	64	52	0.8125	Caudoviricetes	Unclassified	Group I	Roseburia	0.681	0.643	0.397
CRCbiome_vOTU06280	34	33159	34	AAI-based (high-confidence)	9	25	High-quality	High-quality	100	52	32	0.615385	n.a.	n.a.	n.a.	n.a.	0.839	0.56	0.0329
CRCbiome_vOTU06285	10	28401	10	AAI-based (high-confidence)	6	4	Medium-quality	Genome-fragment	75.34	38	23	0.605263	n.a.	n.a.	n.a.	n.a.	0.471	0.376	0.0232
CRCbiome_vOTU06294	13	33887	13	Provirus (medium-confidence)	6	7	Complete	High-quality	100	47	27	0.574468	n.a.	n.a.	n.a.	n.a.	0.615	0.378	0.0251
CRCbiome_vOTU06304	15	48351	15	AAI-based (high-confidence)	3	12	High-quality	High-quality	100	64	26	0.40625	n.a.	n.a.	n.a.	n.a.	0.81	0.555	0.0426
CRCbiome_vOTU06326	14	33669	14	Provirus (high-confidence)	8	6	Complete	High-quality	100	55	24	0.436364	n.a.	n.a.	n.a.	n.a.	1.92	1.05	0.00484
CRCbiome_vOTU06327	19	45867	19	Provirus (high-confidence)	17	2	Complete	High-quality	100	50	25	0.5	n.a.	n.a.	n.a.	n.a.	1.03	1.48	0.0222
CRCbiome_vOTU06330	12	41218	12	AAI-based (medium-confidence)	2	10	High-quality	High-quality	100	50	11	0.22	n.a.	n.a.	n.a.	n.a.	0.918	1.32	0.0193
CRCbiome_vOTU06332	10	63679	10	AAI-based (high-confidence)	7	3	High-quality	High-quality	100	75	29	0.386667	n.a.	n.a.	n.a.	n.a.	0.533	0.296	0.0029
CRCbiome_vOTU06333	14	17094	14	AAI-based (high-confidence)	2	12	High-quality	High-quality	100	21	9	0.428571	n.a.	n.a.	n.a.	n.a.	0.509	0.616	0.0812
CRCbiome_vOTU06338	12	52509	12	Provirus (high-confidence)	12	0	Complete	High-quality	100	50	36	0.72	n.a.	n.a.	n.a.	n.a.	2.24	1.1	0.0164
CRCbiome_vOTU06344	29	45421	29	AAI-based (high-confidence)	27	2	High-quality	High-quality	100	16	6	0.375	n.a.	n.a.	n.a.	n.a.	0.711	0.404	0.272
CRCbiome_vOTU06349	9	3854	9	AAI-based (medium-confidence)	0	9	Medium-quality	Genome-fragment	64.18	5	1	0.2	n.a.	n.a.	n.a.	n.a.	0.621	0.578	0.0106
CRCbiome_vOTU06359	35	96252	35	AAI-based (high-confidence)	8	27	High-quality	High-quality	100	95	89	0.936842	Caudoviricetes	Crevaviridae	Group I	Unspecified	0.954	0.892	0.0426
CRCbiome_vOTU06362	16	17298	16	AAI-based (high-confidence)	2	14	High-quality	High-quality	100	19	6	0.315789	n.a.	n.a.	n.a.	n.a.	0.389	0.242	0.0338
CRCbiome_vOTU06365	16	67916	16	HMM-based (lower-bound)	0	16	High-quality	High-quality	100	66	56	0.848485	Caudoviricetes	Unclassified	Group I	Campylobacter	0.807	0.65	0.841
CRCbiome_vOTU06368	13	55210	13	AAI-based (medium-confidence)	9	4	High-quality	High-quality	100	69	43	0.623188	n.a.	n.a.	n.a.	n.a.	0.434	0.199	0.0087
CRCbiome_vOTU06370	19	24309	19	Provirus (medium-confidence)	11	8	Complete	High-quality	100	28	12	0.428571	n.a.	n.a.	n.a.	n.a.	0.585	0.542	0.03
CRCbiome_vOTU06373	14	99913	14	Provirus (high-confidence)	9	5	Complete	High-quality	100	129	53	0.410853	n.a.	n.a.	n.a.	n.a.	0.85	0.589	0.0135
CRCbiome_vOTU06381	8	7306	8	AAI-based (high-confidence)	5	3	High-quality	High-quality	100	9	3	0.333333	Malgrandaviricetes	Microviridae	Group II	Unspecified	0.338	0.271	0.0213
CRCbiome_vOTU06382	38	64931	38	AAI-based (medium-confidence)	14	24	High-quality	High-quality	100	64	25	0.390625	n.a.	n.a.	n.a.	n.a.	1.23	1.09	0.0667
CRCbiome_vOTU06383	89	39092	89	Provirus (medium-confidence)	51	38	Complete	High-quality	100	41	18	0.439024	Caudoviricetes	Unclassified	Group I	Elizabethkingia	0.895	0.561	0.162
CRCbiome_vOTU06386	6	48886	6	AAI-based (medium-confidence)	2	4	Medium-quality	Genome-fragment	89.12	58	22	0.37931	Caudoviricetes	Unclassified	Group I	Bacteroides	1.58	1.09	0.0145
CRCbiome_vOTU06391	6	34262	6	AAI-based (high-confidence)	0	6	High-quality	High-quality	100	30	16	0.533333	n.a.	n.a.	n.a.	n.a.	0.484	0.354	0.0271
CRCbiome_vOTU06392	7	64324	7	Provirus (high-confidence)	7	0	Complete	High-quality	100	85	36	0.423529	Caudoviricetes	Unclassified	Group I	Pelagibacter	0.945	1.01	0.00484
CRCbiome_vOTU06394	15	50498	15	Provirus (medium-confidence)	10	5	Complete	High-quality	100	70	37	0.528571	Caudoviricetes	Unclassified	Group I	Faecalibacterium	0.412	0.238	0.029
CRCbiome_vOTU06401	6	32201	6	Provirus (medium-confidence)	5	1	Complete	High-quality	100	59	25	0.423729	n.a.	n.a.	n.a.	n.a.	2.04	1.87	0.0087
CRCbiome_vOTU06405	12	51788	12	AAI-based (medium-confidence)	1	11	High-quality	High-quality	100	62	25	0.403226	n.a.	n.a.	n.a.	n.a.	1.69	2.35	0.0609
CRCbiome_vOTU06406	16	31832	16	Provirus (medium-confidence)	9	7	Complete	High-quality	100	51	29	0.568627	Caudoviricetes	Unclassified	Group I	Clostridium	0.457	0.339	0.0397
CRCbiome_vOTU06407	168	57043	168	AAI-based (high-confidence)	150	18	High-quality	High-quality	100	80	34	0.425	n.a.	n.a.	n.a.	n.a.	2.07	2.26	0.296
CRCbiome_vOTU06410	17	25850	17	AAI-based (high-confidence)	1	16	High-quality	High-quality	100	36	12	0.333333	n.a.	n.a.	n.a.	n.a.	0.268	0.141	0.0455
CRCbiome_vOTU06411	6	46467	6	AAI-based (high-confidence)	2	4	High-quality	High-quality	100	54	17	0.314815	n.a.	n.a.	n.a.	n.a.	0.386	0.242	0.0184
CRCbiome_vOTU06413	35	28990	35	AAI-based (medium-confidence)	19	16	High-quality	High-quality	100	32	12	0.375	n.a.	n.a.	n.a.	n.a.	0.399	0.276	0.0677
CRCbiome_vOTU06415	11	44028	11	AAI-based (high-confidence)	1	10	High-quality	High-quality	97.87	55	37	0.672727	n.a.	n.a.	n.a.	n.a.	0.448	0.272	0.00484
CRCbiome_vOTU06416	7	36060	7	DTR (high-confidence)	0	7	Complete	High-quality	100	58	14	0.241379	n.a.	n.a.	n.a.	n.a.	1.94	1.66	0.0087
CRCbiome_vOTU06418	6	57760	6	AAI-based (high-confidence)	2	4	High-quality	High-quality	100	104	25	0.240385	n.a.	n.a.	n.a.	n.a.	2.51	3.17	0.00484
CRCbiome_vOTU06427	9	41916	9	AAI-based (high-confidence)	4	5	High-quality	High-quality	100	76	29	0.381579	n.a.	n.a.	n.a.	n.a.	0.516	0.354	0.0087
CRCbiome_vOTU06441	14	64777	14	AAI-based (high-confidence)	6	8	High-quality	High-quality	100	108	47	0.435185	n.a.	n.a.	n.a.	n.a.	0.745	0.466	0.0145
CRCbiome_vOTU06442	6	28684	6	AAI-based (high-confidence)	4	2	Medium-quality	Genome-fragment	53.7	47	18	0.382979	n.a.	n.a.	n.a.	n.a.	0.793	0.409	0.0319
CRCbiome_vOTU06450	37	50666	37	Provirus (high-confidence)	26	11	Complete	High-quality	100	63	38	0.603175	n.a.	n.a.	n.a.	n.a.	0.786	0.557	0.0319
CRCbiome_vOTU06451	16	13780	16	AAI-based (high-confidence)	2	14	High-quality	High-quality	100	19	10	0.526316	n.a.	n.a.	n.a.	n.a.	0.669	0.884	0.028
CRCbiome_vOTU06457	28	39986	28	AAI-based (high-confidence)	8	20	High-quality	High-quality	100	58	35	0.603448	n.a.	n.a.	n.a.	n.a.	0.57	0.382	0.0377
CRCbiome_vOTU06458	6	358417	6	AAI-based (high-confidence)	0	6	High-quality	High-quality	100	424	115	0.271226	Caudoviricetes	Steigviridae	Group I	Unspecified	3.1	NA	0.000967
CRCbiome_vOTU06460	37	132844	37	AAI-based (medium-confidence)	22	15	High-quality	High-quality	100	145	60	0.413793	Caudoviricetes	Unclassified	Group I	Bacteroides	1.46	1.11	0.154
CRCbiome_vOTU06461	13	126308	13	HMM-based (lower-bound)	0	13	Medium-quality	Genome-fragment	78.32	133	68	0.511278	n.a.	n.a.	n.a.	n.a.	3.31	2.77	0.028
CRCbiome_vOTU06471	19	78331	19	AAI-based (high-confidence)	5	14	High-quality	High-quality	100	123	54	0.439024	n.a.	n.a.	n.a.	n.a.	0.999	NA	0.000967
CRCbiome_vOTU06476	9	55901	9	HMM-based (lower-bound)	0	9	Medium-quality	Genome-fragment	63.62	51	25	0.490196	n.a.	n.a.	n.a.	n.a.	2.2	2.44	0.177
CRCbiome_vOTU06490	22	102465	22	Provirus (high-confidence)	16	6	Complete	High-quality	100	161	68	0.42236	n.a.	n.a.	n.a.	n.a.	0.558	0.435	0.00193
CRCbiome_vOTU06499	10	43934	10	AAI-based (high-confidence)	3	7	High-quality	High-quality	100	59	14	0.237288	n.a.	n.a.	n.a.	n.a.	1.25	1.03	0.00677
CRCbiome_vOTU06500	8	55456	8	AAI-based (high-confidence)	6	2	High-quality	High-quality	100	71	28	0.394366	n.a.	n.a.	n.a.	n.a.	1.61	1.61	0.0319
CRCbiome_vOTU06505	16	33386	16	Provirus (medium-confidence)	12	4	Complete	High-quality	100	47	21	0.446809	Caudoviricetes	Unclassified	Group I	Streptococcus	0.621	0.62	0.03
CRCbiome_vOTU06510	41	55417	41	AAI-based (high-confidence)	16	25	High-quality	High-quality	100	78	49	0.628205	Caudoviricetes	Unclassified	Group I	Faecalibacterium	0.394	0.216	0.114
CRCbiome_vOTU06516	17	35420	17	AAI-based (high-confidence)	11	6	High-quality	High-quality	100	53	23	0.433962	Caudoviricetes	Unclassified	Group I	Bifidobacterium	0.565	0.468	0.0251
CRCbiome_vOTU06517	9	57202	9	AAI-based (medium-confidence)	2	7	High-quality	High-quality	100	71	37	0.521127	Caudoviricetes	Unclassified	Group I	Bacillus	0.593	0.352	0.0155
CRCbiome_vOTU06519	32	13461	32	AAI-based (high-confidence)	5	27	High-quality	High-quality	100	20	10	0.5	n.a.	n.a.	n.a.	n.a.	0.803	1.29	0.0435
CRCbiome_vOTU06521	23	188540	24	AAI-based (high-confidence)	9	15	High-quality	High-quality	100	230	111	0.482609	n.a.	n.a.	n.a.	n.a.	0.388	0.147	0.0213
CRCbiome_vOTU06523	50	36307	50	AAI-based (high-confidence)	43	7	High-quality	High-quality	100	48	28	0.583333	n.a.	n.a.	n.a.	n.a.	1.8	1.04	0.0338
CRCbiome_vOTU06524	49	73374	49	Provirus (high-confidence)	13	36	Complete	High-quality	100	113	69	0.610619	n.a.	n.a.	n.a.	n.a.	0.491	0.437	0.199
CRCbiome_vOTU06527	6	39104	6	AAI-based (high-confidence)	2	4	High-quality	High-quality	100	62	36	0.580645	n.a.	n.a.	n.a.	n.a.	0.471	0.251	0.0087
CRCbiome_vOTU06530	36	53729	36	Provirus (high-confidence)	14	22	Complete	High-quality	100	75	56	0.746667	Caudoviricetes	Unclassified	Group I	Faecalibacterium	0.633	0.433	0.0571
CRCbiome_vOTU06536	10	47000	10	AAI-based (medium-confidence)	0	10	High-quality	High-quality	100	53	22	0.415094	n.a.	n.a.	n.a.	n.a.	1.02	0.927	0.03
CRCbiome_vOTU06537	15	34993	15	Provirus (high-confidence)	10	5	Complete	High-quality	100	48	22	0.458333	n.a.	n.a.	n.a.	n.a.	0.689	NA	0.000967
CRCbiome_vOTU06546	38	185045	38	AAI-based (high-confidence)	0	38	High-quality	High-quality	100	227	61	0.268722	n.a.	n.a.	n.a.	n.a.	1.36	2.95	0.0967
CRCbiome_vOTU06561	8	45435	8	AAI-based (medium-confidence)	0	8	High-quality	High-quality	100	55	22	0.4	n.a.	n.a.	n.a.	n.a.	0.426	0.403	0.0455
CRCbiome_vOTU06575	8	64331	8	AAI-based (high-confidence)	6	2	High-quality	High-quality	100	51	31	0.607843	n.a.	n.a.	n.a.	n.a.	0.423	0.271	0.0455
CRCbiome_vOTU06578	12	9709	12	AAI-based (high-confidence)	1	11	Medium-quality	Genome-fragment	64.21	16	6	0.375	n.a.	n.a.	n.a.	n.a.	0.354	0.175	0.0416
CRCbiome_vOTU06603	9	68145	9	AAI-based (high-confidence)	0	9	Medium-quality	Genome-fragment	86.02	84	27	0.321429	Caudoviricetes	Unclassified	Group I	Unspecified	1.21	0.771	0.0145
CRCbiome_vOTU06625	18	81559	18	HMM-based (lower-bound)	1	17	High-quality	High-quality	100	78	33	0.423077	n.a.	n.a.	n.a.	n.a.	2.13	2.21	0.308
CRCbiome_vOTU06632	8	67776	8	AAI-based (high-confidence)	8	0	High-quality	High-quality	100	92	37	0.402174	n.a.	n.a.	n.a.	n.a.	1.97	2.49	0.0029
CRCbiome_vOTU06641	6	46004	6	AAI-based (high-confidence)	0	6	High-quality	High-quality	100	55	17	0.309091	Caudoviricetes	Unclassified	Group I	Bacteroides	0.987	0.887	0.0087
CRCbiome_vOTU06651	22	14875	22	AAI-based (high-confidence)	2	20	High-quality	High-quality	100	34	7	0.205882	n.a.	n.a.	n.a.	n.a.	0.489	0.439	0.0957
CRCbiome_vOTU06656	6	55117	6	AAI-based (high-confidence)	2	4	High-quality	High-quality	100	79	38	0.481013	n.a.	n.a.	n.a.	n.a.	0.925	0.555	0.00677
CRCbiome_vOTU06669	15	41360	15	AAI-based (high-confidence)	6	9	High-quality	High-quality	100	60	35	0.583333	n.a.	n.a.	n.a.	n.a.	0.359	0.208	0.0126
CRCbiome_vOTU06670	6	43860	6	Provirus (high-confidence)	4	2	Complete	High-quality	100	60	21	0.35	Caudoviricetes	Unclassified	Group I	Bacteroides	0.887	0.879	0.0193
CRCbiome_vOTU06672	7	35395	7	Provirus (medium-confidence)	7	0	Complete	High-quality	100	37	12	0.324324	n.a.	n.a.	n.a.	n.a.	3.36	1.73	0.00677
CRCbiome_vOTU06678	7	53453	7	Provirus (high-confidence)	5	2	Complete	High-quality	100	70	37	0.528571	n.a.	n.a.	n.a.	n.a.	0.407	NA	0.000967
CRCbiome_vOTU06679	7	64066	7	AAI-based (high-confidence)	3	4	High-quality	High-quality	100	75	17	0.226667	n.a.	n.a.	n.a.	n.a.	1.02	0.739	0.0106
CRCbiome_vOTU06695	41	32294	41	AAI-based (high-confidence)	4	37	High-quality	High-quality	100	56	21	0.375	n.a.	n.a.	n.a.	n.a.	0.72	0.78	0.132
CRCbiome_vOTU06698	31	65425	31	AAI-based (medium-confidence)	13	18	High-quality	High-quality	100	66	31	0.469697	n.a.	n.a.	n.a.	n.a.	0.758	0.966	0.0687
CRCbiome_vOTU06703	7	84780	7	AAI-based (high-confidence)	0	7	High-quality	High-quality	97.88	107	32	0.299065	n.a.	n.a.	n.a.	n.a.	3.86	NA	0.000967
CRCbiome_vOTU06707	24	66041	24	AAI-based (high-confidence)	17	7	High-quality	High-quality	100	76	36	0.473684	n.a.	n.a.	n.a.	n.a.	0.707	0.463	0.029
CRCbiome_vOTU06709	15	35989	15	Provirus (medium-confidence)	8	7	Complete	High-quality	100	49	19	0.387755	n.a.	n.a.	n.a.	n.a.	0.861	1.12	0.0474
CRCbiome_vOTU06719	8	120797	8	AAI-based (high-confidence)	5	3	High-quality	High-quality	100	119	46	0.386555	Caudoviricetes	Unclassified	Group I	Bacillus	0.674	0.416	0.0087
CRCbiome_vOTU06724	15	51141	15	AAI-based (high-confidence)	6	9	High-quality	High-quality	100	77	44	0.571429	Caudoviricetes	Unclassified	Group I	Faecalibacterium	0.458	0.291	0.0338
CRCbiome_vOTU06725	6	50511	6	AAI-based (high-confidence)	1	5	High-quality	High-quality	100	58	31	0.534483	n.a.	n.a.	n.a.	n.a.	0.701	0.479	0.00967
CRCbiome_vOTU06736	6	37446	6	Provirus (medium-confidence)	4	2	Complete	High-quality	100	40	18	0.45	n.a.	n.a.	n.a.	n.a.	0.675	0.542	0.00677
CRCbiome_vOTU06739	6	15965	6	AAI-based (medium-confidence)	6	0	Medium-quality	Genome-fragment	75.84	18	7	0.388889	n.a.	n.a.	n.a.	n.a.	0.638	0.68	0.0155
CRCbiome_vOTU06751	6	13664	6	AAI-based (high-confidence)	0	6	High-quality	High-quality	100	21	9	0.428571	n.a.	n.a.	n.a.	n.a.	0.428	0.21	0.0029
CRCbiome_vOTU06753	6	37312	6	Provirus (high-confidence)	3	3	Complete	High-quality	100	54	34	0.62963	Caudoviricetes	Unclassified	Group I	Clostridium	0.26	0.211	0.0164
CRCbiome_vOTU06766	6	303524	6	HMM-based (lower-bound)	4	2	High-quality	High-quality	100	288	200	0.694444	n.a.	Unclassified	Unclassified	Pseudomonas	0.823	0.415	0.475
CRCbiome_vOTU06777	7	57327	7	Provirus (high-confidence)	7	0	Complete	High-quality	100	64	43	0.671875	Caudoviricetes	Unclassified	Group I	Streptococcus	0.948	0.597	0.00774
CRCbiome_vOTU06779	23	54307	23	AAI-based (high-confidence)	8	15	Medium-quality	Genome-fragment	76.74	81	21	0.259259	Caudoviricetes	Unclassified	Group I	Bacteroides	2.39	2.68	0.244
CRCbiome_vOTU06782	9	39681	9	AAI-based (medium-confidence)	0	9	Medium-quality	Genome-fragment	69.21	60	24	0.4	n.a.	n.a.	n.a.	n.a.	2.54	1.23	0.00193
CRCbiome_vOTU06788	12	54888	12	Provirus (high-confidence)	3	9	Complete	High-quality	100	72	56	0.777778	Caudoviricetes	Unclassified	Group I	Faecalibacterium	0.482	0.217	0.00774
CRCbiome_vOTU06796	16	164878	16	HMM-based (lower-bound)	2	14	High-quality	High-quality	99.41	168	63	0.375	n.a.	n.a.	n.a.	n.a.	0.534	0.474	0.131
CRCbiome_vOTU06802	7	29590	7	AAI-based (high-confidence)	5	2	High-quality	High-quality	100	36	15	0.416667	n.a.	n.a.	n.a.	n.a.	0.709	0.518	0.0106
CRCbiome_vOTU06805	13	36190	13	Provirus (medium-confidence)	8	5	Complete	High-quality	100	48	17	0.354167	n.a.	n.a.	n.a.	n.a.	0.91	1.02	0.0271
CRCbiome_vOTU06808	9	54440	9	AAI-based (medium-confidence)	4	5	High-quality	High-quality	100	56	28	0.5	n.a.	n.a.	n.a.	n.a.	4.5	5.42	0.0106
CRCbiome_vOTU06813	6	37632	6	HMM-based (lower-bound)	3	3	Medium-quality	Genome-fragment	72.94	45	25	0.555556	n.a.	n.a.	n.a.	n.a.	1.25	1.02	0.00677
CRCbiome_vOTU06828	10	38186	10	Provirus (high-confidence)	6	4	Complete	High-quality	100	64	25	0.390625	Caudoviricetes	Unclassified	Group I	Butyrivibrio	0.657	0.697	0.0242
CRCbiome_vOTU06829	14	28194	14	Provirus (medium-confidence)	7	7	Complete	High-quality	100	40	29	0.725	n.a.	n.a.	n.a.	n.a.	0.56	0.454	0.0213
CRCbiome_vOTU06837	23	35555	23	AAI-based (medium-confidence)	2	21	Medium-quality	Genome-fragment	73.46	36	14	0.388889	Caudoviricetes	Unclassified	Group I	Bacteroides	1.47	1.76	0.106
CRCbiome_vOTU06847	42	45329	42	AAI-based (high-confidence)	1	41	High-quality	High-quality	100	42	34	0.809524	Caudoviricetes	Unclassified	Group I	Campylobacter	0.631	0.389	0.545
CRCbiome_vOTU06860	11	61202	11	AAI-based (high-confidence)	5	6	High-quality	High-quality	100	106	45	0.424528	n.a.	n.a.	n.a.	n.a.	0.537	0.379	0.0174
CRCbiome_vOTU06864	17	45723	17	Provirus (medium-confidence)	12	5	Complete	High-quality	100	60	32	0.533333	Caudoviricetes	Unclassified	Group I	Acidithiobacillus	0.716	0.594	0.0145
CRCbiome_vOTU06867	10	35730	10	Provirus (medium-confidence)	10	0	Complete	High-quality	100	50	34	0.68	Caudoviricetes	Unclassified	Group I	Clostridium	0.484	0.244	0.0338
CRCbiome_vOTU06890	54	32451	54	Provirus (high-confidence)	15	39	Complete	High-quality	100	49	31	0.632653	Caudoviricetes	Unclassified	Group I	Butyrivibrio	0.67	0.544	0.23
CRCbiome_vOTU06900	15	33840	15	Provirus (high-confidence)	11	4	Complete	High-quality	100	59	22	0.372881	n.a.	n.a.	n.a.	n.a.	1.14	0.894	0.0261
CRCbiome_vOTU06903	10	20495	10	AAI-based (high-confidence)	3	7	High-quality	High-quality	100	28	13	0.464286	n.a.	n.a.	n.a.	n.a.	0.551	0.207	0.00193
CRCbiome_vOTU06910	9	28010	9	AAI-based (high-confidence)	5	4	High-quality	High-quality	97.1	34	14	0.411765	n.a.	n.a.	n.a.	n.a.	1.37	0.655	0.00774
CRCbiome_vOTU06924	6	40173	6	DTR (high-confidence)	0	6	Complete	High-quality	100	47	10	0.212766	n.a.	n.a.	n.a.	n.a.	7.36	6.93	0.0145
CRCbiome_vOTU06939	7	39186	7	Provirus (high-confidence)	7	0	Complete	High-quality	100	49	20	0.408163	n.a.	n.a.	n.a.	n.a.	0.352	0.184	0.0087
CRCbiome_vOTU06940	20	29229	20	AAI-based (high-confidence)	9	11	High-quality	High-quality	100	38	13	0.342105	n.a.	n.a.	n.a.	n.a.	1.13	0.79	0.0232
CRCbiome_vOTU06946	10	10388	10	AAI-based (high-confidence)	2	8	Medium-quality	Genome-fragment	78.76	16	8	0.5	n.a.	n.a.	n.a.	n.a.	1.22	2.27	0.0309
CRCbiome_vOTU06949	8	109856	8	HMM-based (lower-bound)	7	1	High-quality	High-quality	97.84	108	68	0.62963	Caudoviricetes	Unclassified	Group I	Elizabethkingia	1.24	0.901	0.431
CRCbiome_vOTU06961	130	50887	130	Provirus (medium-confidence)	94	36	Complete	High-quality	100	42	13	0.309524	n.a.	n.a.	n.a.	n.a.	0.806	1.05	0.248
CRCbiome_vOTU06966	16	35681	16	Provirus (medium-confidence)	9	7	Complete	High-quality	100	57	26	0.45614	n.a.	n.a.	n.a.	n.a.	0.928	0.96	0.0203
CRCbiome_vOTU06969	6	47138	6	AAI-based (high-confidence)	0	6	Medium-quality	Genome-fragment	77.66	65	39	0.6	Caudoviricetes	Unclassified	Group I	Bacillus	0.507	0.215	0.00677
CRCbiome_vOTU06984	6	41751	6	AAI-based (high-confidence)	3	3	High-quality	High-quality	100	58	26	0.448276	n.a.	n.a.	n.a.	n.a.	0.465	0.281	0.0106
CRCbiome_vOTU06986	6	60938	6	AAI-based (high-confidence)	3	3	Medium-quality	Genome-fragment	74.02	74	41	0.554054	n.a.	n.a.	n.a.	n.a.	0.38	0.224	0.0174
CRCbiome_vOTU06989	10	62902	10	AAI-based (high-confidence)	0	10	High-quality	High-quality	100	75	17	0.226667	n.a.	n.a.	n.a.	n.a.	1.55	1.42	0.0155
CRCbiome_vOTU06994	6	4898	6	HMM-based (lower-bound)	0	6	High-quality	High-quality	100	7	4	0.571429	n.a.	n.a.	n.a.	n.a.	0.544	0.221	0.00774
CRCbiome_vOTU07002	8	48461	8	Provirus (high-confidence)	5	3	Complete	High-quality	100	76	41	0.539474	Caudoviricetes	Unclassified	Group I	Paenibacillus	0.447	0.634	0.0319
CRCbiome_vOTU07009	12	24545	12	AAI-based (high-confidence)	0	12	High-quality	High-quality	100	31	12	0.387097	n.a.	n.a.	n.a.	n.a.	0.511	0.297	0.0174
CRCbiome_vOTU07020	6	15127	6	AAI-based (high-confidence)	1	5	High-quality	High-quality	97.35	18	7	0.388889	n.a.	n.a.	n.a.	n.a.	0.548	0.263	0.0116
CRCbiome_vOTU07021	24	65580	24	AAI-based (high-confidence)	15	9	High-quality	High-quality	100	105	50	0.47619	n.a.	n.a.	n.a.	n.a.	0.706	0.541	0.0329
CRCbiome_vOTU07024	19	53055	19	AAI-based (high-confidence)	0	19	High-quality	High-quality	99.94	50	10	0.2	n.a.	n.a.	n.a.	n.a.	1.38	2.21	0.0368
CRCbiome_vOTU07035	27	14736	27	AAI-based (high-confidence)	6	21	High-quality	High-quality	100	21	9	0.428571	n.a.	n.a.	n.a.	n.a.	0.819	1.19	0.0358
CRCbiome_vOTU07041	13	43755	13	AAI-based (medium-confidence)	7	6	Medium-quality	Genome-fragment	87.69	41	20	0.487805	n.a.	n.a.	n.a.	n.a.	2.08	2.84	0.0193
CRCbiome_vOTU07042	6	44677	6	AAI-based (high-confidence)	2	4	High-quality	High-quality	100	65	35	0.538462	n.a.	n.a.	n.a.	n.a.	0.341	0.195	0.0155
CRCbiome_vOTU07045	14	113081	14	HMM-based (lower-bound)	3	11	High-quality	High-quality	95.85	122	39	0.319672	n.a.	n.a.	n.a.	n.a.	0.476	0.394	0.144
CRCbiome_vOTU07046	7	39201	7	AAI-based (high-confidence)	2	5	High-quality	High-quality	100	59	29	0.491525	n.a.	n.a.	n.a.	n.a.	0.884	0.552	0.0087
CRCbiome_vOTU07053	15	13226	15	AAI-based (high-confidence)	0	15	High-quality	High-quality	100	18	4	0.222222	n.a.	n.a.	n.a.	n.a.	0.835	0.766	0.0203
CRCbiome_vOTU07076	6	27217	6	AAI-based (medium-confidence)	0	6	Medium-quality	Genome-fragment	60.99	25	14	0.56	n.a.	n.a.	n.a.	n.a.	0.612	0.436	0.0271
CRCbiome_vOTU07082	9	5091	9	AAI-based (medium-confidence)	0	9	Medium-quality	Genome-fragment	86.83	8	2	0.25	n.a.	n.a.	n.a.	n.a.	0.675	0.506	0.0126
CRCbiome_vOTU07094	6	33645	6	AAI-based (medium-confidence)	3	3	High-quality	High-quality	100	51	27	0.529412	n.a.	n.a.	n.a.	n.a.	1.2	0.941	0.00484
CRCbiome_vOTU07130	10	74845	10	AAI-based (high-confidence)	0	10	Medium-quality	Genome-fragment	68.91	72	67	0.930556	Caudoviricetes	Intestiviridae	Group I	Unspecified	14.9	NA	0.000967
CRCbiome_vOTU07146	10	34736	10	AAI-based (high-confidence)	3	7	High-quality	High-quality	98.97	53	31	0.584906	Caudoviricetes	Unclassified	Group I	Butyrivibrio	0.566	0.378	0.105
CRCbiome_vOTU07153	9	53808	9	Provirus (high-confidence)	2	7	Complete	High-quality	100	39	20	0.512821	Caudoviricetes	Unclassified	Group I	Bacteroides	2.04	NA	0.000967
CRCbiome_vOTU07162	6	34330	6	AAI-based (medium-confidence)	1	5	Medium-quality	Genome-fragment	77.15	43	22	0.511628	n.a.	n.a.	n.a.	n.a.	1.75	1.88	0.00967
CRCbiome_vOTU07167	32	50574	32	HMM-based (lower-bound)	22	10	Medium-quality	Genome-fragment	77.68	56	31	0.553571	n.a.	n.a.	n.a.	n.a.	0.815	0.567	0.119
CRCbiome_vOTU07218	25	35401	25	AAI-based (high-confidence)	20	5	High-quality	High-quality	100	43	10	0.232558	n.a.	n.a.	n.a.	n.a.	1.9	2.97	0.0309
CRCbiome_vOTU07254	22	45918	22	AAI-based (medium-confidence)	6	16	High-quality	High-quality	100	64	10	0.15625	n.a.	n.a.	n.a.	n.a.	0.926	0.653	0.0232
CRCbiome_vOTU07287	17	32626	17	Provirus (high-confidence)	7	10	Complete	High-quality	100	48	30	0.625	Caudoviricetes	Unclassified	Group I	Faecalibacterium	0.911	0.703	0.0193
CRCbiome_vOTU07288	8	43755	8	Provirus (high-confidence)	5	3	Complete	High-quality	100	41	14	0.341463	Caudoviricetes	Unclassified	Group I	Akkermansia	1.1	0.809	0.0106
CRCbiome_vOTU07295	9	5415	9	HMM-based (lower-bound)	1	8	High-quality	High-quality	100	8	3	0.375	n.a.	n.a.	n.a.	n.a.	0.392	0.287	0.0329
CRCbiome_vOTU07300	9	70746	9	AAI-based (high-confidence)	7	2	High-quality	High-quality	100	88	44	0.5	n.a.	n.a.	n.a.	n.a.	0.564	0.366	0.0184
CRCbiome_vOTU07316	6	52465	6	Provirus (high-confidence)	2	4	Complete	High-quality	100	73	44	0.60274	Caudoviricetes	Unclassified	Group I	Faecalibacterium	0.688	0.323	0.0145
CRCbiome_vOTU07318	11	48417	11	AAI-based (high-confidence)	7	4	High-quality	High-quality	100	60	30	0.5	n.a.	n.a.	n.a.	n.a.	0.71	0.709	0.0754
CRCbiome_vOTU07329	7	18181	7	AAI-based (medium-confidence)	0	7	High-quality	High-quality	100	22	9	0.409091	n.a.	n.a.	n.a.	n.a.	0.265	0.196	0.0484
CRCbiome_vOTU07330	10	98250	10	DTR (high-confidence)	0	10	Complete	High-quality	100	99	97	0.979798	Caudoviricetes	Suoliviridae	Group I	Unspecified	1.67	0.862	0.00193
CRCbiome_vOTU07334	8	42693	8	AAI-based (high-confidence)	5	3	Medium-quality	Genome-fragment	77.45	56	23	0.410714	n.a.	n.a.	n.a.	n.a.	1.89	0.495	0.00484
CRCbiome_vOTU07336	7	27916	7	Provirus (medium-confidence)	7	0	Complete	High-quality	100	43	14	0.325581	n.a.	n.a.	n.a.	n.a.	0.464	0.173	0.0029
CRCbiome_vOTU07352	16	160082	16	HMM-based (lower-bound)	3	13	High-quality	High-quality	100	142	107	0.753521	Caudoviricetes	Unclassified	Group I	Elizabethkingia	1.27	0.773	0.374
CRCbiome_vOTU07355	14	44443	14	AAI-based (high-confidence)	3	11	High-quality	High-quality	99.65	66	28	0.424242	n.a.	n.a.	n.a.	n.a.	0.379	0.322	0.029
CRCbiome_vOTU07361	17	26327	17	Provirus (high-confidence)	14	3	Complete	High-quality	100	32	12	0.375	n.a.	n.a.	n.a.	n.a.	0.662	0.475	0.028
CRCbiome_vOTU07371	14	38368	15	AAI-based (high-confidence)	15	0	High-quality	High-quality	100	40	19	0.475	n.a.	n.a.	n.a.	n.a.	0.646	0.35	0.0213
CRCbiome_vOTU07401	12	45835	12	AAI-based (high-confidence)	7	5	High-quality	High-quality	100	53	19	0.358491	Caudoviricetes	Unclassified	Group I	Bacteroides	2.57	2.62	0.0106
CRCbiome_vOTU07403	7	42095	7	AAI-based (high-confidence)	0	7	High-quality	High-quality	100	63	16	0.253968	n.a.	n.a.	n.a.	n.a.	3.13	3.9	0.0029
CRCbiome_vOTU07411	6	110254	7	AAI-based (high-confidence)	2	5	High-quality	High-quality	100	123	72	0.585366	Caudoviricetes	Unclassified	Group I	Streptococcus	1.56	1.88	0.00193
CRCbiome_vOTU07430	7	50153	7	Provirus (medium-confidence)	1	6	Complete	High-quality	100	54	37	0.685185	Caudoviricetes	Unclassified	Group I	Streptococcus	0.493	0.321	0.0222
CRCbiome_vOTU07431	7	13549	7	AAI-based (high-confidence)	0	7	High-quality	High-quality	100	20	5	0.25	n.a.	n.a.	n.a.	n.a.	0.313	0.0933	0.00967
CRCbiome_vOTU07435	11	32677	11	AAI-based (high-confidence)	9	2	High-quality	High-quality	100	41	19	0.463415	Caudoviricetes	Unclassified	Group I	Bifidobacterium	0.801	0.502	0.00387
CRCbiome_vOTU07437	47	42387	47	AAI-based (high-confidence)	36	11	High-quality	High-quality	100	53	27	0.509434	n.a.	n.a.	n.a.	n.a.	0.772	0.579	0.165
CRCbiome_vOTU07447	6	73865	6	AAI-based (high-confidence)	0	6	High-quality	High-quality	93.31	100	27	0.27	Caudoviricetes	Unclassified	Group I	Unspecified	1.55	0.978	0.0155
CRCbiome_vOTU07452	7	60660	7	AAI-based (high-confidence)	1	6	High-quality	High-quality	100	86	51	0.593023	n.a.	n.a.	n.a.	n.a.	1.44	NA	0.000967
CRCbiome_vOTU07461	6	26618	6	AAI-based (high-confidence)	0	6	Medium-quality	Genome-fragment	86.41	49	48	0.979592	Caudoviricetes	Unclassified	Group I	Lactococcus	1.1	2.78	0.03
CRCbiome_vOTU07465	12	53244	12	AAI-based (high-confidence)	7	5	High-quality	High-quality	100	67	31	0.462687	n.a.	n.a.	n.a.	n.a.	0.451	0.22	0.0213
CRCbiome_vOTU07467	15	41444	15	Provirus (medium-confidence)	7	8	Complete	High-quality	100	50	20	0.4	n.a.	n.a.	n.a.	n.a.	1.23	0.939	0.00967
CRCbiome_vOTU07471	13	46552	13	AAI-based (high-confidence)	7	6	High-quality	High-quality	100	60	20	0.333333	n.a.	n.a.	n.a.	n.a.	0.563	0.469	0.0145
CRCbiome_vOTU07479	7	46175	7	AAI-based (medium-confidence)	5	2	High-quality	High-quality	100	51	13	0.254902	n.a.	n.a.	n.a.	n.a.	1.24	1.64	0.0135
CRCbiome_vOTU07481	9	42398	9	Provirus (high-confidence)	6	3	Complete	High-quality	100	62	34	0.548387	Caudoviricetes	Unclassified	Group I	Paenibacillus	0.686	0.702	0.0116
CRCbiome_vOTU07489	6	35046	6	AAI-based (high-confidence)	4	2	Medium-quality	Genome-fragment	73.87	57	33	0.578947	Caudoviricetes	Unclassified	Group I	Clostridioides	1.2	2.45	0.0184
CRCbiome_vOTU07496	40	48170	40	AAI-based (high-confidence)	18	22	High-quality	High-quality	100	68	33	0.485294	n.a.	n.a.	n.a.	n.a.	0.688	0.461	0.0716
CRCbiome_vOTU07518	44	41964	44	AAI-based (high-confidence)	25	19	Medium-quality	Genome-fragment	85.7	56	33	0.589286	Caudoviricetes	Unclassified	Group I	Faecalibacterium	0.55	0.614	0.0348
CRCbiome_vOTU07536	24	99371	24	AAI-based (high-confidence)	0	24	High-quality	High-quality	100	180	156	0.866667	Caudoviricetes	Suoliviridae	Group I	Unspecified	3.84	7.99	0.0251
CRCbiome_vOTU07538	15	92673	15	AAI-based (high-confidence)	0	15	High-quality	High-quality	99.49	85	80	0.941176	Caudoviricetes	Crevaviridae	Group I	Unspecified	2.02	2.49	0.153
CRCbiome_vOTU07544	9	67871	9	Provirus (high-confidence)	4	5	Complete	High-quality	100	100	36	0.36	Caudoviricetes	Unclassified	Group I	Bacteroides	2.82	2.85	0.0986
CRCbiome_vOTU07547	12	68352	12	HMM-based (lower-bound)	0	12	High-quality	High-quality	100	60	27	0.45	n.a.	n.a.	n.a.	n.a.	2.3	2.38	0.266
CRCbiome_vOTU07549	18	51610	18	AAI-based (high-confidence)	5	13	High-quality	High-quality	100	74	46	0.621622	Caudoviricetes	Unclassified	Group I	Faecalibacterium	0.399	0.543	0.12
CRCbiome_vOTU07550	6	58986	6	AAI-based (high-confidence)	5	1	High-quality	High-quality	100	105	41	0.390476	Caudoviricetes	Unclassified	Group I	Unspecified	0.576	0.66	0.0087
CRCbiome_vOTU07560	6	41582	6	AAI-based (high-confidence)	5	1	High-quality	High-quality	100	54	37	0.685185	n.a.	n.a.	n.a.	n.a.	0.359	0.16	0.00967
CRCbiome_vOTU07569	6	62870	6	Provirus (high-confidence)	4	2	Complete	High-quality	100	95	47	0.494737	n.a.	n.a.	n.a.	n.a.	0.347	0.282	0.0174
CRCbiome_vOTU07583	6	132111	6	HMM-based (lower-bound)	0	6	High-quality	High-quality	100	153	79	0.51634	n.a.	n.a.	n.a.	n.a.	1.08	0.639	0.663
CRCbiome_vOTU07608	8	36760	8	AAI-based (high-confidence)	3	5	High-quality	High-quality	100	47	22	0.468085	n.a.	n.a.	n.a.	n.a.	0.962	0.418	0.00193
CRCbiome_vOTU07615	6	38021	6	DTR (high-confidence)	0	6	Complete	High-quality	100	53	9	0.169811	n.a.	n.a.	n.a.	n.a.	0.763	1.25	0.0106
CRCbiome_vOTU07624	43	94271	43	HMM-based (lower-bound)	0	43	High-quality	High-quality	100	100	61	0.61	n.a.	n.a.	n.a.	n.a.	0.58	0.411	0.557
CRCbiome_vOTU07660	10	32578	10	AAI-based (high-confidence)	1	9	High-quality	High-quality	92.6	47	25	0.531915	n.a.	n.a.	n.a.	n.a.	1.46	0.886	0.00967
CRCbiome_vOTU07661	6	66389	6	HMM-based (lower-bound)	5	1	High-quality	High-quality	99.97	62	15	0.241935	n.a.	n.a.	n.a.	n.a.	0.775	0.103	0.00193
CRCbiome_vOTU07684	12	63264	12	AAI-based (high-confidence)	7	5	High-quality	High-quality	97.51	75	30	0.4	n.a.	n.a.	n.a.	n.a.	0.593	0.327	0.0174
CRCbiome_vOTU07711	6	46216	6	Provirus (high-confidence)	5	1	Complete	High-quality	100	67	45	0.671642	Caudoviricetes	Unclassified	Group I	Clostridium	0.651	0.25	0.00677
CRCbiome_vOTU07729	12	63550	12	Provirus (high-confidence)	10	2	Complete	High-quality	100	81	27	0.333333	n.a.	n.a.	n.a.	n.a.	0.541	0.508	0.0232
CRCbiome_vOTU07751	11	59449	11	AAI-based (high-confidence)	5	6	High-quality	High-quality	100	79	33	0.417722	n.a.	n.a.	n.a.	n.a.	1.02	0.929	0.0135
CRCbiome_vOTU07774	12	36219	12	AAI-based (high-confidence)	6	6	High-quality	High-quality	95.66	38	11	0.289474	n.a.	n.a.	n.a.	n.a.	0.362	0.216	0.0309
CRCbiome_vOTU07782	6	49399	6	AAI-based (high-confidence)	2	4	High-quality	High-quality	100	73	41	0.561644	n.a.	n.a.	n.a.	n.a.	0.455	0.144	0.0145
CRCbiome_vOTU07807	6	32628	6	Provirus (high-confidence)	1	5	Complete	High-quality	100	50	18	0.36	n.a.	n.a.	n.a.	n.a.	3.08	7.78	0.00967
CRCbiome_vOTU07824	8	112630	8	AAI-based (high-confidence)	3	5	High-quality	High-quality	100	147	42	0.285714	Caudoviricetes	Unclassified	Group I	Bacteroides	1.02	0.823	0.0087
CRCbiome_vOTU07827	12	68956	12	AAI-based (high-confidence)	5	7	High-quality	High-quality	100	95	44	0.463158	n.a.	n.a.	n.a.	n.a.	0.864	0.466	0.0106
CRCbiome_vOTU07838	6	22765	6	AAI-based (high-confidence)	0	6	Medium-quality	Genome-fragment	65.2	37	22	0.594595	Caudoviricetes	Unclassified	Group I	Butyrivibrio	0.429	0.0361	0.00387
CRCbiome_vOTU07856	6	31919	6	AAI-based (high-confidence)	0	6	Medium-quality	Genome-fragment	55.11	50	22	0.44	n.a.	n.a.	n.a.	n.a.	0.31	0.179	0.0058
CRCbiome_vOTU07901	6	49133	6	AAI-based (high-confidence)	2	4	High-quality	High-quality	100	72	43	0.597222	n.a.	n.a.	n.a.	n.a.	0.826	0.897	0.0029
CRCbiome_vOTU07907	10	39968	10	AAI-based (high-confidence)	1	9	High-quality	High-quality	91.84	49	13	0.265306	n.a.	n.a.	n.a.	n.a.	1.1	1.01	0.0309
CRCbiome_vOTU07908	25	47468	25	AAI-based (high-confidence)	20	5	Medium-quality	Genome-fragment	86.11	62	26	0.419355	n.a.	n.a.	n.a.	n.a.	1.48	1.42	0.0513
CRCbiome_vOTU07911	11	28081	11	AAI-based (high-confidence)	1	10	Medium-quality	Genome-fragment	75.32	36	26	0.722222	Caudoviricetes	Unclassified	Group I	Streptococcus	1.17	1.55	0.03
CRCbiome_vOTU07930	7	66439	7	AAI-based (high-confidence)	1	6	High-quality	High-quality	100	95	50	0.526316	n.a.	n.a.	n.a.	n.a.	0.796	1.05	0.0193
CRCbiome_vOTU07958	43	17377	43	AAI-based (medium-confidence)	0	43	High-quality	High-quality	92.98	22	10	0.454545	Caudoviricetes	Unclassified	Group I	Clostridium	2.88	5.18	0.0474
CRCbiome_vOTU07961	25	67339	25	DTR (medium-confidence)	0	25	Complete	High-quality	100	107	50	0.46729	Caudoviricetes	Unclassified	Group I	Streptococcus	2.19	3.91	0.0426
CRCbiome_vOTU07964	31	44052	31	AAI-based (high-confidence)	11	20	High-quality	High-quality	100	51	36	0.705882	n.a.	n.a.	n.a.	n.a.	0.67	0.621	0.0696
CRCbiome_vOTU07967	47	30457	47	Provirus (medium-confidence)	26	21	Complete	High-quality	100	53	22	0.415094	n.a.	n.a.	n.a.	n.a.	0.737	0.743	0.0368
CRCbiome_vOTU08003	10	37885	10	HMM-based (lower-bound)	7	3	Medium-quality	Genome-fragment	78.9	49	7	0.142857	n.a.	n.a.	n.a.	n.a.	1.87	2.62	0.0261
CRCbiome_vOTU08004	9	91930	9	AAI-based (high-confidence)	0	9	High-quality	High-quality	99.37	99	92	0.929293	Caudoviricetes	Intestiviridae	Group I	Unspecified	0.829	0.779	0.0145
CRCbiome_vOTU08015	16	37692	16	AAI-based (high-confidence)	2	14	Medium-quality	Genome-fragment	79.95	55	44	0.8	Caudoviricetes	Unclassified	Group I	Roseburia	0.959	0.803	0.088
CRCbiome_vOTU08023	7	77784	7	AAI-based (high-confidence)	2	5	High-quality	High-quality	100	74	34	0.459459	n.a.	n.a.	n.a.	n.a.	0.342	0.155	0.0145
CRCbiome_vOTU08025	36	61588	36	AAI-based (high-confidence)	9	27	High-quality	High-quality	100	101	48	0.475248	Caudoviricetes	Unclassified	Group I	Streptococcus	0.613	0.585	0.101
CRCbiome_vOTU08029	6	28658	6	AAI-based (high-confidence)	2	4	High-quality	High-quality	90.54	38	14	0.368421	n.a.	n.a.	n.a.	n.a.	0.498	0.315	0.0338
CRCbiome_vOTU08036	6	13758	6	AAI-based (medium-confidence)	0	6	Medium-quality	Genome-fragment	72.72	18	10	0.555556	n.a.	n.a.	n.a.	n.a.	6.08	13.5	0.00677
CRCbiome_vOTU08045	6	38515	6	AAI-based (high-confidence)	3	3	Medium-quality	Genome-fragment	86.88	60	24	0.4	n.a.	n.a.	n.a.	n.a.	0.399	0.343	0.00677
CRCbiome_vOTU08051	8	63994	8	AAI-based (medium-confidence)	0	8	High-quality	High-quality	100	75	39	0.52	n.a.	n.a.	n.a.	n.a.	0.634	0.513	0.0406
CRCbiome_vOTU08061	6	14194	6	AAI-based (high-confidence)	0	6	High-quality	High-quality	97.24	21	7	0.333333	n.a.	n.a.	n.a.	n.a.	0.518	0.628	0.00967
CRCbiome_vOTU08067	14	45072	14	AAI-based (high-confidence)	10	4	High-quality	High-quality	93.12	55	23	0.418182	n.a.	n.a.	n.a.	n.a.	0.477	0.217	0.0135
CRCbiome_vOTU08073	6	61395	6	Provirus (high-confidence)	2	4	Complete	High-quality	100	91	53	0.582418	Caudoviricetes	Unclassified	Group I	Unspecified	0.431	0.266	0.0203
CRCbiome_vOTU08131	14	48494	14	AAI-based (high-confidence)	6	8	High-quality	High-quality	100	69	49	0.710145	Caudoviricetes	Unclassified	Group I	Faecalibacterium	0.48	0.472	0.0193
CRCbiome_vOTU08160	8	56142	8	AAI-based (high-confidence)	7	1	High-quality	High-quality	100	75	40	0.533333	n.a.	n.a.	n.a.	n.a.	0.471	NA	0.000967
CRCbiome_vOTU08184	16	42838	16	AAI-based (high-confidence)	8	8	High-quality	High-quality	100	58	21	0.362069	Caudoviricetes	Unclassified	Group I	Bifidobacterium	1.82	0.167	0.00193
CRCbiome_vOTU08187	7	34732	7	Provirus (high-confidence)	3	4	Complete	High-quality	100	62	27	0.435484	n.a.	n.a.	n.a.	n.a.	0.916	0.773	0.00967
CRCbiome_vOTU08193	8	38420	8	Provirus (medium-confidence)	4	4	Complete	High-quality	100	45	25	0.555556	Caudoviricetes	Unclassified	Group I	Alistipes	0.47	0.665	0.0184
CRCbiome_vOTU08216	11	113570	11	HMM-based (lower-bound)	7	4	High-quality	High-quality	93.26	135	60	0.444444	Caudoviricetes	Unclassified	Group I	Bacteroides	0.9	0.438	0.0368
CRCbiome_vOTU08227	10	8642	10	AAI-based (medium-confidence)	0	10	High-quality	High-quality	100	15	4	0.266667	n.a.	n.a.	n.a.	n.a.	1.21	1.35	0.0116
CRCbiome_vOTU08228	6	59326	6	AAI-based (medium-confidence)	4	2	High-quality	High-quality	100	74	34	0.459459	Caudoviricetes	Unclassified	Group I	Acidithiobacillus	0.458	0.134	0.0029
CRCbiome_vOTU08244	18	47930	18	AAI-based (high-confidence)	10	8	High-quality	High-quality	100	63	28	0.444444	n.a.	n.a.	n.a.	n.a.	0.523	0.43	0.0435
CRCbiome_vOTU08254	13	25181	13	AAI-based (high-confidence)	0	13	High-quality	High-quality	93.45	37	36	0.972973	Caudoviricetes	Unclassified	Group I	Leuconostoc	0.567	0.859	0.0329
CRCbiome_vOTU08259	6	56215	6	AAI-based (high-confidence)	1	5	High-quality	High-quality	100	87	76	0.873563	Caudoviricetes	Unclassified	Group I	Faecalibacterium	0.692	NA	0.000967
CRCbiome_vOTU08260	13	51600	13	AAI-based (medium-confidence)	2	11	High-quality	High-quality	100	67	44	0.656716	Caudoviricetes	Unclassified	Group I	Clostridium	0.292	0.259	0.0629
CRCbiome_vOTU08262	6	39215	6	HMM-based (lower-bound)	3	3	Medium-quality	Genome-fragment	73.52	51	27	0.529412	n.a.	n.a.	n.a.	n.a.	0.724	0.475	0.127
CRCbiome_vOTU08287	12	59787	12	AAI-based (high-confidence)	6	6	High-quality	High-quality	100	84	42	0.5	Caudoviricetes	Unclassified	Group I	Bacillus	0.434	0.251	0.0251
CRCbiome_vOTU08297	14	78727	14	DTR (high-confidence)	0	14	Complete	High-quality	100	115	29	0.252174	Caudoviricetes	Unclassified	Group I	Unspecified	3.04	2.03	0.00677
CRCbiome_vOTU08305	7	33884	7	AAI-based (high-confidence)	6	1	Medium-quality	Genome-fragment	89.6	52	22	0.423077	Caudoviricetes	Unclassified	Group I	Bifidobacterium	0.779	0.664	0.0058
CRCbiome_vOTU08314	20	164892	20	HMM-based (lower-bound)	7	13	High-quality	High-quality	93.81	148	105	0.709459	Caudoviricetes	Unclassified	Group I	Elizabethkingia	1.14	0.805	0.29
CRCbiome_vOTU08333	16	17669	16	AAI-based (medium-confidence)	0	16	High-quality	High-quality	91.25	25	9	0.36	Caudoviricetes	Unclassified	Group I	Glutamicibacter	0.644	0.574	0.0222
CRCbiome_vOTU08336	9	50880	9	AAI-based (high-confidence)	4	5	High-quality	High-quality	100	64	14	0.21875	n.a.	n.a.	n.a.	n.a.	1.03	0.892	0.00967
CRCbiome_vOTU08377	6	74338	6	Provirus (high-confidence)	5	1	Complete	High-quality	100	76	24	0.315789	Caudoviricetes	Unclassified	Group I	Akkermansia	2.81	3.15	0.00193
CRCbiome_vOTU08380	6	37408	6	AAI-based (medium-confidence)	0	6	High-quality	High-quality	100	44	15	0.340909	n.a.	n.a.	n.a.	n.a.	2.67	5.02	0.0116
CRCbiome_vOTU08391	8	44728	8	AAI-based (high-confidence)	6	2	High-quality	High-quality	97.37	46	18	0.391304	n.a.	n.a.	n.a.	n.a.	0.865	0.736	0.0242
CRCbiome_vOTU08404	6	39151	6	Provirus (high-confidence)	6	0	Complete	High-quality	100	42	14	0.333333	n.a.	n.a.	n.a.	n.a.	0.619	0.276	0.0087
CRCbiome_vOTU08407	10	52134	10	AAI-based (high-confidence)	4	6	High-quality	High-quality	100	79	56	0.708861	Caudoviricetes	Unclassified	Group I	Faecalibacterium	0.738	0.371	0.0319
CRCbiome_vOTU08410	8	35301	8	AAI-based (high-confidence)	8	0	Medium-quality	Genome-fragment	86.44	39	20	0.512821	n.a.	n.a.	n.a.	n.a.	1.02	0.524	0.0996
CRCbiome_vOTU08412	11	162604	11	Provirus (high-confidence)	4	7	Complete	High-quality	100	208	71	0.341346	n.a.	n.a.	n.a.	n.a.	0.929	0.478	0.0087
CRCbiome_vOTU08417	6	38199	6	Provirus (medium-confidence)	3	3	Complete	High-quality	100	46	33	0.717391	Caudoviricetes	Unclassified	Group I	Streptococcus	0.641	0.576	0.0116
CRCbiome_vOTU08441	16	39920	16	AAI-based (high-confidence)	4	12	High-quality	High-quality	100	59	38	0.644068	n.a.	n.a.	n.a.	n.a.	0.837	0.576	0.00967
CRCbiome_vOTU08459	8	34010	8	Provirus (high-confidence)	6	2	Complete	High-quality	100	47	23	0.489362	n.a.	n.a.	n.a.	n.a.	0.456	0.19	0.00193
CRCbiome_vOTU08468	13	40065	13	AAI-based (high-confidence)	1	12	High-quality	High-quality	90.26	54	22	0.407407	Caudoviricetes	Unclassified	Group I	Bacteroides	0.803	0.731	0.0329
CRCbiome_vOTU08537	8	40630	8	AAI-based (high-confidence)	6	2	High-quality	High-quality	100	47	14	0.297872	n.a.	n.a.	n.a.	n.a.	0.845	NA	0.000967
CRCbiome_vOTU08554	8	91354	8	AAI-based (high-confidence)	5	3	High-quality	High-quality	100	118	69	0.584746	Caudoviricetes	Unclassified	Group I	Faecalibacterium	0.928	0.552	0.0029
CRCbiome_vOTU08567	10	46813	10	Provirus (high-confidence)	7	3	Complete	High-quality	100	61	28	0.459016	n.a.	n.a.	n.a.	n.a.	0.453	0.261	0.0193
CRCbiome_vOTU08568	17	42821	17	AAI-based (medium-confidence)	5	12	High-quality	High-quality	100	57	28	0.491228	n.a.	n.a.	n.a.	n.a.	0.741	0.4	0.0242
CRCbiome_vOTU08569	6	8917	6	AAI-based (medium-confidence)	0	6	High-quality	High-quality	100	15	3	0.2	n.a.	n.a.	n.a.	n.a.	0.83	1.02	0.0377
CRCbiome_vOTU08610	8	57931	8	AAI-based (high-confidence)	2	6	High-quality	High-quality	95.97	87	47	0.54023	Caudoviricetes	Unclassified	Group I	Bifidobacterium	1.45	2.59	0.00677
CRCbiome_vOTU08612	6	53650	6	AAI-based (high-confidence)	0	6	High-quality	High-quality	100	80	31	0.3875	n.a.	n.a.	n.a.	n.a.	0.548	NA	0.000967
CRCbiome_vOTU08615	14	45118	14	AAI-based (high-confidence)	2	12	High-quality	High-quality	95.7	69	56	0.811594	Caudoviricetes	Unclassified	Group I	Faecalibacterium	0.716	0.287	0.0213
CRCbiome_vOTU08650	48	54381	48	AAI-based (high-confidence)	38	10	Medium-quality	Genome-fragment	82.93	61	36	0.590164	Caudoviricetes	Unclassified	Group I	Streptococcus	1.34	0.782	0.0513
CRCbiome_vOTU08713	9	62409	9	AAI-based (high-confidence)	1	8	High-quality	High-quality	100	85	50	0.588235	n.a.	n.a.	n.a.	n.a.	0.403	0.132	0.00774
CRCbiome_vOTU08730	8	274653	8	HMM-based (lower-bound)	0	8	High-quality	High-quality	95.27	284	82	0.288732	n.a.	n.a.	n.a.	n.a.	1.38	NA	0.000967
CRCbiome_vOTU08741	22	40534	22	AAI-based (high-confidence)	20	2	Medium-quality	Genome-fragment	84.62	47	32	0.680851	Caudoviricetes	Unclassified	Group I	Streptococcus	0.551	0.71	0.0513
CRCbiome_vOTU08748	6	36172	6	AAI-based (high-confidence)	0	6	High-quality	High-quality	97.92	45	11	0.244444	n.a.	n.a.	n.a.	n.a.	4.36	5.19	0.0135
CRCbiome_vOTU08749	6	29732	6	AAI-based (high-confidence)	2	4	Medium-quality	Genome-fragment	71.57	42	8	0.190476	n.a.	n.a.	n.a.	n.a.	0.72	0.55	0.00387
CRCbiome_vOTU08768	7	39552	7	AAI-based (high-confidence)	6	1	High-quality	High-quality	100	56	27	0.482143	n.a.	n.a.	n.a.	n.a.	1.89	1.07	0.00774
CRCbiome_vOTU08771	10	36997	10	AAI-based (high-confidence)	1	9	Medium-quality	Genome-fragment	89.06	38	16	0.421053	n.a.	n.a.	n.a.	n.a.	1.14	1.06	0.152
CRCbiome_vOTU08772	6	36628	6	HMM-based (lower-bound)	0	6	Medium-quality	Genome-fragment	58.72	24	16	0.666667	Caudoviricetes	Unclassified	Group I	Acinetobacter	0.267	0.156	0.0745
CRCbiome_vOTU08795	7	31632	7	Provirus (high-confidence)	2	5	Complete	High-quality	100	44	21	0.477273	n.a.	n.a.	n.a.	n.a.	1.69	NA	0.000967
CRCbiome_vOTU08845	9	9563	9	AAI-based (high-confidence)	0	9	Medium-quality	Genome-fragment	80.51	18	4	0.222222	n.a.	n.a.	n.a.	n.a.	0.451	0.437	0.029
CRCbiome_vOTU08891	6	56684	6	AAI-based (high-confidence)	3	3	High-quality	High-quality	100	80	28	0.35	n.a.	n.a.	n.a.	n.a.	1.06	0.493	0.0058
CRCbiome_vOTU08908	36	48255	36	Provirus (high-confidence)	14	22	Complete	High-quality	100	62	39	0.629032	Caudoviricetes	Unclassified	Group I	Faecalibacterium	0.566	0.55	0.113
CRCbiome_vOTU08909	8	71140	8	AAI-based (high-confidence)	4	4	High-quality	High-quality	100	109	44	0.40367	n.a.	n.a.	n.a.	n.a.	0.517	NA	0.000967
CRCbiome_vOTU08913	6	147598	6	HMM-based (lower-bound)	0	6	Medium-quality	Genome-fragment	80.05	103	81	0.786408	n.a.	n.a.	n.a.	n.a.	0.432	0.26	0.154
CRCbiome_vOTU08916	7	25530	7	AAI-based (high-confidence)	6	1	Medium-quality	Genome-fragment	66.94	16	5	0.3125	n.a.	n.a.	n.a.	n.a.	0.587	0.346	0.0155
CRCbiome_vOTU08919	22	59917	22	AAI-based (medium-confidence)	10	12	High-quality	High-quality	100	90	50	0.555556	Caudoviricetes	Unclassified	Group I	Bacillus	0.334	0.178	0.0522
CRCbiome_vOTU08938	10	40017	10	AAI-based (high-confidence)	6	4	High-quality	High-quality	100	45	16	0.355556	n.a.	n.a.	n.a.	n.a.	0.445	0.264	0.00774
CRCbiome_vOTU08945	13	42603	13	AAI-based (medium-confidence)	9	4	High-quality	High-quality	92.94	54	18	0.333333	n.a.	n.a.	n.a.	n.a.	0.637	0.679	0.0764
CRCbiome_vOTU08948	6	69751	6	AAI-based (high-confidence)	0	6	High-quality	High-quality	99.72	78	9	0.115385	n.a.	n.a.	n.a.	n.a.	1.1	1.1	0.0029
CRCbiome_vOTU08997	8	33588	8	Provirus (high-confidence)	8	0	Complete	High-quality	100	44	25	0.568182	n.a.	n.a.	n.a.	n.a.	0.909	0.756	0.0087
CRCbiome_vOTU09036	8	72910	8	HMM-based (lower-bound)	0	8	Medium-quality	Genome-fragment	81.84	78	50	0.641026	n.a.	n.a.	n.a.	n.a.	2.34	2.91	0.0242
CRCbiome_vOTU09045	6	45978	6	AAI-based (high-confidence)	4	2	High-quality	High-quality	96.35	55	32	0.581818	Caudoviricetes	Unclassified	Group I	Gardnerella	0.628	0.428	0.0135
CRCbiome_vOTU09055	9	53847	9	Provirus (medium-confidence)	5	4	Complete	High-quality	100	66	33	0.5	n.a.	n.a.	n.a.	n.a.	0.916	0.944	0.0571
CRCbiome_vOTU09117	7	33014	7	AAI-based (high-confidence)	4	3	Medium-quality	Genome-fragment	86.89	51	16	0.313725	Caudoviricetes	Unclassified	Group I	Bifidobacterium	0.79	0.255	0.0029
CRCbiome_vOTU09120	9	118080	9	HMM-based (lower-bound)	1	8	High-quality	High-quality	99.91	103	33	0.320388	n.a.	n.a.	n.a.	n.a.	0.468	0.208	0.0116
CRCbiome_vOTU09136	8	31880	8	Provirus (high-confidence)	4	4	Complete	High-quality	100	38	21	0.552632	n.a.	n.a.	n.a.	n.a.	0.686	0.573	0.0155
CRCbiome_vOTU09138	6	6977	6	AAI-based (high-confidence)	3	3	Medium-quality	Genome-fragment	86.62	13	3	0.230769	n.a.	n.a.	n.a.	n.a.	0.532	0.413	0.0087
CRCbiome_vOTU09172	15	14627	15	AAI-based (high-confidence)	0	15	High-quality	High-quality	100	18	8	0.444444	n.a.	n.a.	n.a.	n.a.	0.902	0.697	0.0126
CRCbiome_vOTU09195	21	72413	21	AAI-based (medium-confidence)	16	5	High-quality	High-quality	100	69	37	0.536232	Caudoviricetes	Unclassified	Group I	Elizabethkingia	0.825	0.473	0.101
CRCbiome_vOTU09206	6	132724	6	HMM-based (lower-bound)	0	6	Medium-quality	Genome-fragment	87.31	137	82	0.59854	n.a.	n.a.	n.a.	n.a.	1.42	1.21	0.0532
CRCbiome_vOTU09232	7	43883	7	DTR (high-confidence)	3	4	Complete	High-quality	100	70	31	0.442857	Caudoviricetes	Unclassified	Group I	Bdellovibrio	0.45	0.163	0.00484
CRCbiome_vOTU09243	15	53452	15	AAI-based (high-confidence)	5	10	High-quality	High-quality	100	84	45	0.535714	n.a.	n.a.	n.a.	n.a.	2.09	NA	0.000967
CRCbiome_vOTU09259	9	33373	9	AAI-based (high-confidence)	7	2	High-quality	High-quality	90.95	38	20	0.526316	n.a.	n.a.	n.a.	n.a.	0.773	0.416	0.0203
CRCbiome_vOTU09263	26	27144	26	AAI-based (high-confidence)	12	14	Medium-quality	Genome-fragment	75.02	38	24	0.631579	n.a.	n.a.	n.a.	n.a.	0.455	0.269	0.0493
CRCbiome_vOTU09326	73	77629	74	AAI-based (high-confidence)	41	33	High-quality	High-quality	100	89	36	0.404494	Caudoviricetes	Unclassified	Group I	Bacteroides	2.32	2.06	0.0145
CRCbiome_vOTU09336	10	48007	10	AAI-based (high-confidence)	2	8	High-quality	High-quality	100	71	42	0.591549	n.a.	n.a.	n.a.	n.a.	0.446	0.203	0.0126
CRCbiome_vOTU09360	15	8688	15	AAI-based (high-confidence)	9	6	Medium-quality	Genome-fragment	51.16	13	6	0.461538	n.a.	n.a.	n.a.	n.a.	0.502	0.446	0.0783
CRCbiome_vOTU09395	6	272612	6	HMM-based (lower-bound)	0	6	High-quality	High-quality	100	233	187	0.802575	Caudoviricetes	Unclassified	Group I	Streptococcus	0.367	0.229	0.0986
CRCbiome_vOTU09430	7	35520	7	AAI-based (high-confidence)	1	6	High-quality	High-quality	100	57	27	0.473684	n.a.	n.a.	n.a.	n.a.	3.09	3.19	0.00387
CRCbiome_vOTU09493	7	102646	7	HMM-based (lower-bound)	6	1	Medium-quality	Genome-fragment	78	117	60	0.512821	n.a.	n.a.	n.a.	n.a.	1.06	0.57	0.162
CRCbiome_vOTU09503	6	148034	6	HMM-based (lower-bound)	0	6	High-quality	High-quality	90.52	130	74	0.569231	n.a.	n.a.	n.a.	n.a.	1.6	1.01	0.533
CRCbiome_vOTU09543	10	33961	10	AAI-based (high-confidence)	3	7	Medium-quality	Genome-fragment	66.92	53	30	0.566038	Caudoviricetes	Unclassified	Group I	Faecalibacterium	0.554	0.426	0.0474
CRCbiome_vOTU09569	12	32383	12	AAI-based (high-confidence)	4	8	Medium-quality	Genome-fragment	84.84	48	16	0.333333	Caudoviricetes	Unclassified	Group I	Bifidobacterium	2.62	3.02	0.0029
CRCbiome_vOTU09574	12	69803	12	AAI-based (high-confidence)	9	3	High-quality	High-quality	100	87	50	0.574713	n.a.	n.a.	n.a.	n.a.	0.947	0.848	0.0126
CRCbiome_vOTU09591	13	47887	13	Provirus (high-confidence)	3	10	Complete	High-quality	100	74	45	0.608108	Caudoviricetes	Unclassified	Group I	Bacillus	0.587	0.719	0.03
CRCbiome_vOTU09623	8	81527	8	AAI-based (high-confidence)	4	4	High-quality	High-quality	100	87	30	0.344828	n.a.	n.a.	n.a.	n.a.	1.81	1.58	0.00387
CRCbiome_vOTU09694	11	199657	11	HMM-based (lower-bound)	0	11	Medium-quality	Genome-fragment	83.07	191	66	0.34555	n.a.	n.a.	n.a.	n.a.	0.528	0.369	0.0213
CRCbiome_vOTU09700	18	37440	18	AAI-based (high-confidence)	4	14	High-quality	High-quality	100	68	23	0.338235	Caudoviricetes	Unclassified	Group I	Bifidobacterium	0.478	0.356	0.00484
CRCbiome_vOTU09726	8	57361	8	Provirus (high-confidence)	8	0	Complete	High-quality	100	79	49	0.620253	Caudoviricetes	Unclassified	Group I	Streptococcus	2.8	1.13	0.0116
CRCbiome_vOTU09769	8	27991	8	Provirus (high-confidence)	7	1	Complete	High-quality	100	33	14	0.424242	n.a.	n.a.	n.a.	n.a.	1	0.616	0.00774
CRCbiome_vOTU09801	16	46386	16	AAI-based (high-confidence)	5	11	Medium-quality	Genome-fragment	89.64	62	35	0.564516	Caudoviricetes	Unclassified	Group I	Faecalibacterium	0.534	0.517	0.0977
CRCbiome_vOTU09834	14	112896	14	AAI-based (high-confidence)	4	10	High-quality	High-quality	100	175	119	0.68	Caudoviricetes	Unclassified	Group I	Faecalibacterium	0.459	0.243	0.0174
CRCbiome_vOTU09838	6	57587	6	AAI-based (medium-confidence)	0	6	Medium-quality	Genome-fragment	75.99	48	35	0.729167	n.a.	n.a.	n.a.	n.a.	0.963	0.766	0.707
CRCbiome_vOTU09840	6	65775	6	AAI-based (medium-confidence)	2	4	High-quality	High-quality	100	85	29	0.341176	n.a.	n.a.	n.a.	n.a.	0.939	0.797	0.00677
CRCbiome_vOTU09875	7	41301	7	AAI-based (high-confidence)	3	4	Medium-quality	Genome-fragment	67.86	51	26	0.509804	n.a.	n.a.	n.a.	n.a.	0.915	0.537	0.00774
CRCbiome_vOTU09887	21	25169	21	AAI-based (high-confidence)	6	15	Medium-quality	Genome-fragment	60.59	30	7	0.233333	n.a.	n.a.	n.a.	n.a.	1.22	1.24	0.0754
CRCbiome_vOTU09901	7	42058	7	AAI-based (high-confidence)	3	4	Medium-quality	Genome-fragment	73.27	58	37	0.637931	n.a.	n.a.	n.a.	n.a.	0.375	0.208	0.0116
CRCbiome_vOTU09907	24	137970	24	HMM-based (lower-bound)	0	24	High-quality	High-quality	92.75	145	66	0.455172	n.a.	n.a.	n.a.	n.a.	1.24	0.938	0.0358
CRCbiome_vOTU09914	48	107819	48	AAI-based (medium-confidence)	24	24	High-quality	High-quality	97.24	120	48	0.4	n.a.	n.a.	n.a.	n.a.	1.43	1.23	0.498
CRCbiome_vOTU09920	17	72782	17	AAI-based (high-confidence)	5	12	High-quality	High-quality	100	118	51	0.432203	n.a.	n.a.	n.a.	n.a.	1.06	NA	0.000967
CRCbiome_vOTU09977	17	53583	18	AAI-based (medium-confidence)	4	14	High-quality	High-quality	100	63	18	0.285714	n.a.	n.a.	n.a.	n.a.	0.592	0.334	0.00387
CRCbiome_vOTU09981	7	42103	7	AAI-based (medium-confidence)	3	4	Medium-quality	Genome-fragment	82.21	44	10	0.227273	n.a.	n.a.	n.a.	n.a.	0.316	0.158	0.0193
CRCbiome_vOTU09997	7	30922	7	Provirus (medium-confidence)	5	2	Complete	High-quality	100	47	20	0.425532	n.a.	n.a.	n.a.	n.a.	0.423	0.244	0.0164
CRCbiome_vOTU10022	8	36709	8	AAI-based (high-confidence)	0	8	Medium-quality	Genome-fragment	77.87	52	42	0.807692	Caudoviricetes	Unclassified	Group I	Faecalibacterium	0.537	0.218	0.0174
CRCbiome_vOTU10031	8	15137	8	AAI-based (high-confidence)	1	7	High-quality	High-quality	100	24	6	0.25	n.a.	n.a.	n.a.	n.a.	0.41	0.268	0.0222
CRCbiome_vOTU10057	11	33749	11	AAI-based (medium-confidence)	8	3	High-quality	High-quality	91.43	51	19	0.372549	Caudoviricetes	Unclassified	Group I	Bifidobacterium	0.369	NA	0.000967
CRCbiome_vOTU10078	6	42324	6	AAI-based (high-confidence)	0	6	High-quality	High-quality	100	70	34	0.485714	n.a.	n.a.	n.a.	n.a.	1.4	0.887	0.00484
CRCbiome_vOTU10095	9	42831	9	AAI-based (high-confidence)	8	1	Medium-quality	Genome-fragment	77.7	58	20	0.344828	n.a.	n.a.	n.a.	n.a.	1.32	1.2	0.0145
CRCbiome_vOTU10170	10	32901	10	AAI-based (medium-confidence)	9	1	High-quality	High-quality	99.33	40	7	0.175	n.a.	n.a.	n.a.	n.a.	2.11	2.63	0.0222
CRCbiome_vOTU10173	6	91042	6	AAI-based (high-confidence)	0	6	Medium-quality	Genome-fragment	83.69	79	76	0.962025	Caudoviricetes	Intestiviridae	Group I	Unspecified	22.6	11.7	0.0029
CRCbiome_vOTU10197	6	45135	6	AAI-based (high-confidence)	6	0	Medium-quality	Genome-fragment	69.74	63	26	0.412698	n.a.	n.a.	n.a.	n.a.	0.48	0.3	0.0106
CRCbiome_vOTU10221	7	36042	7	Provirus (high-confidence)	4	3	Complete	High-quality	100	61	27	0.442623	Caudoviricetes	Unclassified	Group I	Butyrivibrio	0.548	0.416	0.00774
CRCbiome_vOTU10223	6	46672	6	AAI-based (high-confidence)	1	5	High-quality	High-quality	100	64	32	0.5	n.a.	n.a.	n.a.	n.a.	0.559	0.384	0.00967
CRCbiome_vOTU10262	7	34766	7	AAI-based (high-confidence)	0	7	Medium-quality	Genome-fragment	79.89	25	17	0.68	n.a.	n.a.	n.a.	n.a.	1.69	1.08	0.405
CRCbiome_vOTU10265	9	56081	9	AAI-based (high-confidence)	0	9	High-quality	High-quality	100	58	23	0.396552	n.a.	n.a.	n.a.	n.a.	1.43	1.32	0.0348
CRCbiome_vOTU10297	8	35155	8	AAI-based (high-confidence)	6	2	Medium-quality	Genome-fragment	87.15	53	18	0.339623	n.a.	n.a.	n.a.	n.a.	0.67	0.397	0.0087
CRCbiome_vOTU10316	12	62241	12	HMM-based (lower-bound)	5	7	High-quality	High-quality	92.12	72	36	0.5	n.a.	n.a.	n.a.	n.a.	0.367	0.237	0.0387
CRCbiome_vOTU10414	9	32338	9	AAI-based (high-confidence)	7	2	Medium-quality	Genome-fragment	86.09	52	31	0.596154	n.a.	n.a.	n.a.	n.a.	0.566	0.208	0.0029
CRCbiome_vOTU10448	16	19048	16	AAI-based (high-confidence)	4	12	Medium-quality	Genome-fragment	59.12	29	16	0.551724	n.a.	n.a.	n.a.	n.a.	0.553	0.446	0.0435
CRCbiome_vOTU10475	15	27568	15	AAI-based (high-confidence)	8	7	Medium-quality	Genome-fragment	75.99	43	23	0.534884	Caudoviricetes	Unclassified	Group I	Faecalibacterium	0.614	0.643	0.178
CRCbiome_vOTU10508	7	46892	7	AAI-based (high-confidence)	3	4	High-quality	High-quality	100	56	37	0.660714	Caudoviricetes	Unclassified	Group I	Clostridium	0.402	0.0443	0.0029
CRCbiome_vOTU10525	10	31025	10	AAI-based (high-confidence)	6	4	High-quality	High-quality	93.86	39	7	0.179487	n.a.	n.a.	n.a.	n.a.	3.9	2.82	0.00774
CRCbiome_vOTU10526	6	37594	6	AAI-based (high-confidence)	4	2	Medium-quality	Genome-fragment	88.79	55	20	0.363636	n.a.	n.a.	n.a.	n.a.	1.08	1.12	0.0029
CRCbiome_vOTU10535	8	32773	8	Provirus (medium-confidence)	7	1	Complete	High-quality	100	44	36	0.818182	Caudoviricetes	Unclassified	Group I	Faecalibacterium	0.715	0.487	0.0087
CRCbiome_vOTU10541	11	32141	11	AAI-based (high-confidence)	9	2	High-quality	High-quality	91.94	53	27	0.509434	n.a.	n.a.	n.a.	n.a.	1.01	0.711	0.0106
CRCbiome_vOTU10591	9	35697	9	AAI-based (medium-confidence)	6	3	High-quality	High-quality	100	43	17	0.395349	n.a.	n.a.	n.a.	n.a.	1.4	0.893	0.00193
CRCbiome_vOTU10594	9	30563	9	AAI-based (high-confidence)	6	3	Medium-quality	Genome-fragment	71.81	39	28	0.717949	n.a.	n.a.	n.a.	n.a.	0.443	0.376	0.0358
CRCbiome_vOTU10601	9	76875	9	Provirus (high-confidence)	5	4	Complete	High-quality	100	128	45	0.351562	n.a.	n.a.	n.a.	n.a.	0.934	0.583	0.0029
CRCbiome_vOTU10616	20	26210	20	AAI-based (high-confidence)	13	7	High-quality	High-quality	90.86	32	13	0.40625	n.a.	n.a.	n.a.	n.a.	0.791	0.752	0.0242
CRCbiome_vOTU10627	8	18393	8	AAI-based (high-confidence)	1	7	Medium-quality	Genome-fragment	52.67	35	17	0.485714	Caudoviricetes	Unclassified	Group I	Butyrivibrio	0.625	0.398	0.0203
CRCbiome_vOTU10637	24	121801	24	AAI-based (high-confidence)	6	18	High-quality	High-quality	100	151	74	0.490066	n.a.	n.a.	n.a.	n.a.	0.617	0.809	0.0967
CRCbiome_vOTU10664	7	46988	7	AAI-based (high-confidence)	3	4	High-quality	High-quality	93.83	86	29	0.337209	n.a.	n.a.	n.a.	n.a.	0.628	0.0274	0.0029
CRCbiome_vOTU10678	27	389444	27	AAI-based (high-confidence)	0	27	High-quality	High-quality	98.47	520	100	0.192308	Caudoviricetes	Unclassified	Group I	Prevotella	2.78	5.72	0.0551
CRCbiome_vOTU10688	12	38367	12	AAI-based (high-confidence)	5	7	High-quality	High-quality	100	57	26	0.45614	n.a.	n.a.	n.a.	n.a.	0.651	0.416	0.0145
CRCbiome_vOTU10713	28	47934	28	AAI-based (high-confidence)	3	25	High-quality	High-quality	95.36	52	33	0.634615	Caudoviricetes	Unclassified	Group I	Faecalibacterium	1	0.65	0.195
CRCbiome_vOTU10718	8	30919	8	AAI-based (high-confidence)	0	8	High-quality	High-quality	100	57	57	1	Caudoviricetes	Unclassified	Group I	Lactococcus	0.982	1.41	0.0164
CRCbiome_vOTU10744	27	79299	27	AAI-based (high-confidence)	0	27	High-quality	High-quality	100	116	30	0.258621	Caudoviricetes	Unclassified	Group I	Unspecified	1.89	1.78	0.0116
CRCbiome_vOTU10747	7	45618	7	Provirus (high-confidence)	5	2	Complete	High-quality	100	52	19	0.365385	n.a.	n.a.	n.a.	n.a.	1.21	0.503	0.0029
CRCbiome_vOTU10770	6	94217	6	HMM-based (lower-bound)	0	6	Medium-quality	Genome-fragment	63.34	91	50	0.549451	n.a.	n.a.	n.a.	n.a.	1.35	1.01	0.0058
CRCbiome_vOTU10772	7	49333	7	Provirus (high-confidence)	4	3	Complete	High-quality	100	73	39	0.534247	Caudoviricetes	Unclassified	Group I	Faecalibacterium	0.395	0.326	0.0193
CRCbiome_vOTU10781	7	39671	7	AAI-based (high-confidence)	4	3	High-quality	High-quality	100	71	30	0.422535	n.a.	n.a.	n.a.	n.a.	0.655	0.574	0.0174
CRCbiome_vOTU10832	7	81627	8	Provirus (high-confidence)	6	2	Complete	High-quality	100	96	60	0.625	n.a.	n.a.	n.a.	n.a.	1.29	1.6	0.0058
CRCbiome_vOTU10834	6	60548	6	Provirus (high-confidence)	2	4	Complete	High-quality	100	79	41	0.518987	n.a.	n.a.	n.a.	n.a.	0.663	0.829	0.0029
CRCbiome_vOTU10840	7	17651	7	AAI-based (medium-confidence)	0	7	Medium-quality	Genome-fragment	76.99	26	11	0.423077	n.a.	n.a.	n.a.	n.a.	0.84	0.555	0.0087
CRCbiome_vOTU10861	26	51426	26	Provirus (high-confidence)	7	19	Complete	High-quality	100	74	52	0.702703	Caudoviricetes	Unclassified	Group I	Faecalibacterium	0.77	0.516	0.0358
CRCbiome_vOTU10885	6	227024	6	HMM-based (lower-bound)	4	2	High-quality	High-quality	99.58	220	122	0.554545	n.a.	n.a.	n.a.	n.a.	0.893	0.354	0.00484
CRCbiome_vOTU10886	23	36669	23	AAI-based (medium-confidence)	15	8	Medium-quality	Genome-fragment	88.09	28	13	0.464286	n.a.	n.a.	n.a.	n.a.	0.609	0.608	0.0706
CRCbiome_vOTU10904	8	52290	8	AAI-based (medium-confidence)	4	4	High-quality	High-quality	91.71	71	33	0.464789	Caudoviricetes	Unclassified	Group I	Unspecified	0.543	0.542	0.0184
CRCbiome_vOTU10907	7	107910	7	HMM-based (lower-bound)	0	7	Medium-quality	Genome-fragment	71.5	106	59	0.556604	n.a.	n.a.	n.a.	n.a.	1.23	1.09	0.326
CRCbiome_vOTU10918	11	58142	11	AAI-based (medium-confidence)	6	5	High-quality	High-quality	94.21	81	68	0.839506	Caudoviricetes	Unclassified	Group I	Faecalibacterium	0.531	0.3	0.0203
CRCbiome_vOTU10950	9	53250	9	AAI-based (high-confidence)	2	7	High-quality	High-quality	100	76	37	0.486842	Caudoviricetes	Unclassified	Group I	Bacillus	0.597	0.646	0.00484
CRCbiome_vOTU10971	6	47403	6	AAI-based (high-confidence)	4	2	High-quality	High-quality	100	58	36	0.62069	Caudoviricetes	Unclassified	Group I	Clostridium	0.26	0.153	0.0232
CRCbiome_vOTU10994	10	79613	10	HMM-based (lower-bound)	0	10	Medium-quality	Genome-fragment	89.37	89	59	0.662921	n.a.	n.a.	n.a.	n.a.	1.78	1.76	0.0812
CRCbiome_vOTU10999	12	39458	12	HMM-based (lower-bound)	0	12	Medium-quality	Genome-fragment	72.71	52	16	0.307692	n.a.	n.a.	n.a.	n.a.	2.48	3.59	0.0213
CRCbiome_vOTU11017	11	98431	11	HMM-based (lower-bound)	0	11	Medium-quality	Genome-fragment	70	113	63	0.557522	n.a.	n.a.	n.a.	n.a.	0.635	0.492	0.307
CRCbiome_vOTU11063	8	14091	8	AAI-based (medium-confidence)	8	0	Medium-quality	Genome-fragment	69.32	15	9	0.6	n.a.	n.a.	n.a.	n.a.	0.574	0.341	0.00387
CRCbiome_vOTU11101	7	23679	7	AAI-based (high-confidence)	0	7	Medium-quality	Genome-fragment	82.54	26	17	0.653846	n.a.	n.a.	n.a.	n.a.	0.652	0.531	0.0725
CRCbiome_vOTU11150	122	35908	122	Provirus (high-confidence)	39	83	Complete	High-quality	100	57	35	0.614035	n.a.	n.a.	n.a.	n.a.	0.561	0.575	0.162
CRCbiome_vOTU11155	13	95774	13	AAI-based (high-confidence)	5	8	High-quality	High-quality	99.67	94	83	0.882979	Caudoviricetes	Crevaviridae	Group I	Unspecified	1.15	0.956	0.0397
CRCbiome_vOTU11162	10	39054	10	AAI-based (high-confidence)	3	7	Medium-quality	Genome-fragment	65.1	43	29	0.674419	Caudoviricetes	Unclassified	Group I	Streptococcus	0.399	0.181	0.0358
CRCbiome_vOTU11186	6	36102	6	AAI-based (high-confidence)	0	6	Medium-quality	Genome-fragment	78.76	49	25	0.510204	n.a.	n.a.	n.a.	n.a.	0.615	0.747	0.108
CRCbiome_vOTU11258	143	91217	143	AAI-based (high-confidence)	0	143	High-quality	High-quality	97.89	80	74	0.925	Caudoviricetes	Crevaviridae	Group I	Unspecified	1.88	2.69	0.214
CRCbiome_vOTU11261	31	28137	31	HMM-based (lower-bound)	31	0	Medium-quality	Genome-fragment	52.25	39	24	0.615385	n.a.	n.a.	n.a.	n.a.	1.65	0.984	0.0348
CRCbiome_vOTU11271	10	35813	10	Provirus (high-confidence)	6	4	Complete	High-quality	100	56	33	0.589286	Caudoviricetes	Unclassified	Group I	Dorea	0.325	0.156	0.03
CRCbiome_vOTU11282	48	71039	48	Provirus (high-confidence)	9	39	Complete	High-quality	100	88	54	0.613636	Caudoviricetes	Unclassified	Group I	Streptococcus	0.471	0.171	0.0029
CRCbiome_vOTU11305	6	58320	6	HMM-based (lower-bound)	5	1	Medium-quality	Genome-fragment	62.69	74	39	0.527027	n.a.	n.a.	n.a.	n.a.	0.824	0.526	0.0435
CRCbiome_vOTU11327	43	45722	43	AAI-based (high-confidence)	0	43	High-quality	High-quality	100	45	35	0.777778	n.a.	n.a.	n.a.	n.a.	0.623	0.373	0.523
CRCbiome_vOTU11356	6	58998	6	AAI-based (high-confidence)	4	2	High-quality	High-quality	100	74	42	0.567568	n.a.	n.a.	n.a.	n.a.	0.435	NA	0.000967
CRCbiome_vOTU11359	6	38714	6	AAI-based (high-confidence)	3	3	Medium-quality	Genome-fragment	85.95	54	24	0.444444	n.a.	n.a.	n.a.	n.a.	0.797	0.508	0.028
CRCbiome_vOTU11362	28	38244	28	AAI-based (high-confidence)	1	27	High-quality	High-quality	90.1	40	19	0.475	n.a.	n.a.	n.a.	n.a.	0.512	0.364	0.102
CRCbiome_vOTU11375	6	52183	6	AAI-based (high-confidence)	0	6	Medium-quality	Genome-fragment	75.27	94	27	0.287234	n.a.	n.a.	n.a.	n.a.	2.96	3.13	0.0029
CRCbiome_vOTU11402	11	57560	11	Provirus (high-confidence)	4	7	Complete	High-quality	100	88	27	0.306818	n.a.	n.a.	n.a.	n.a.	0.892	0.84	0.0126
CRCbiome_vOTU11411	9	34432	9	Provirus (medium-confidence)	6	3	Complete	High-quality	100	48	22	0.458333	n.a.	n.a.	n.a.	n.a.	0.463	0.282	0.0116
CRCbiome_vOTU11439	7	52497	7	AAI-based (high-confidence)	2	5	High-quality	High-quality	100	52	26	0.5	Caudoviricetes	Unclassified	Group I	Bacteroides	1.23	1.36	0.0029
CRCbiome_vOTU11478	10	46664	10	AAI-based (high-confidence)	8	2	Medium-quality	Genome-fragment	63.05	85	35	0.411765	n.a.	n.a.	n.a.	n.a.	1.15	1.13	0.0551
CRCbiome_vOTU11521	40	41623	40	AAI-based (high-confidence)	2	38	High-quality	High-quality	98.07	45	18	0.4	n.a.	n.a.	n.a.	n.a.	0.516	0.372	0.115
CRCbiome_vOTU11562	9	61905	9	AAI-based (high-confidence)	5	4	High-quality	High-quality	100	79	39	0.493671	n.a.	n.a.	n.a.	n.a.	0.693	NA	0.000967
CRCbiome_vOTU11566	14	22923	14	AAI-based (high-confidence)	3	11	Medium-quality	Genome-fragment	59.45	40	23	0.575	n.a.	n.a.	n.a.	n.a.	0.456	0.224	0.0455
CRCbiome_vOTU11571	31	58906	31	AAI-based (high-confidence)	19	12	High-quality	High-quality	100	78	24	0.307692	n.a.	n.a.	n.a.	n.a.	1.44	1.27	0.0493
CRCbiome_vOTU11583	6	58098	6	Provirus (high-confidence)	5	1	Complete	High-quality	100	69	46	0.666667	n.a.	n.a.	n.a.	n.a.	0.939	0.753	0.00387
CRCbiome_vOTU11597	10	23226	10	AAI-based (high-confidence)	10	0	Medium-quality	Genome-fragment	54.99	29	18	0.62069	Caudoviricetes	Unclassified	Group I	Clostridium	0.522	0.241	0.028
CRCbiome_vOTU11602	11	32880	11	Provirus (high-confidence)	2	9	Complete	High-quality	100	52	29	0.557692	n.a.	n.a.	n.a.	n.a.	0.857	0.859	0.0387
CRCbiome_vOTU11634	7	122175	7	HMM-based (lower-bound)	0	7	High-quality	High-quality	100	135	88	0.651852	n.a.	n.a.	n.a.	n.a.	0.602	0.397	0.0155
CRCbiome_vOTU11651	7	41072	7	Provirus (high-confidence)	4	3	Complete	High-quality	100	65	23	0.353846	n.a.	n.a.	n.a.	n.a.	0.403	0.164	0.0087
CRCbiome_vOTU11660	13	51791	13	AAI-based (high-confidence)	0	13	Medium-quality	Genome-fragment	74.96	94	30	0.319149	n.a.	n.a.	n.a.	n.a.	1.48	1.23	0.0029
CRCbiome_vOTU11670	7	53443	7	AAI-based (high-confidence)	1	6	High-quality	High-quality	100	82	54	0.658537	Caudoviricetes	Unclassified	Group I	Faecalibacterium	0.721	0.437	0.00967
CRCbiome_vOTU11678	8	13477	8	AAI-based (high-confidence)	0	8	High-quality	High-quality	92.35	20	5	0.25	n.a.	n.a.	n.a.	n.a.	0.591	0.27	0.0029
CRCbiome_vOTU11688	10	51703	10	AAI-based (high-confidence)	7	3	Medium-quality	Genome-fragment	84.3	74	31	0.418919	n.a.	n.a.	n.a.	n.a.	1.39	0.942	0.0232
CRCbiome_vOTU11749	13	37183	13	AAI-based (high-confidence)	3	10	High-quality	High-quality	100	66	24	0.363636	n.a.	n.a.	n.a.	n.a.	0.585	0.423	0.0271
CRCbiome_vOTU11760	8	42621	8	Provirus (high-confidence)	3	5	Complete	High-quality	100	61	38	0.622951	n.a.	n.a.	n.a.	n.a.	0.552	0.44	0.0164
CRCbiome_vOTU11764	7	41756	7	AAI-based (high-confidence)	5	2	High-quality	High-quality	95.7	62	41	0.66129	n.a.	n.a.	n.a.	n.a.	0.31	0.122	0.0106
CRCbiome_vOTU11811	19	60714	19	AAI-based (high-confidence)	11	8	High-quality	High-quality	100	100	54	0.54	n.a.	n.a.	n.a.	n.a.	0.472	0.285	0.0155
CRCbiome_vOTU11845	12	40584	12	Provirus (medium-confidence)	7	5	Complete	High-quality	100	49	21	0.428571	n.a.	n.a.	n.a.	n.a.	0.519	0.289	0.0232
CRCbiome_vOTU11852	23	22631	23	AAI-based (high-confidence)	0	23	High-quality	High-quality	100	38	38	1	Caudoviricetes	Unclassified	Group I	Lactococcus	0.528	0.654	0.0464
CRCbiome_vOTU11855	6	268088	6	HMM-based (lower-bound)	0	6	High-quality	High-quality	100	249	172	0.690763	n.a.	n.a.	n.a.	n.a.	1.4	0.949	0.087
CRCbiome_vOTU11858	10	67840	10	AAI-based (high-confidence)	0	10	High-quality	High-quality	100	73	36	0.493151	n.a.	n.a.	n.a.	n.a.	0.915	1.06	0.00677
CRCbiome_vOTU11874	6	34407	6	AAI-based (high-confidence)	3	3	High-quality	High-quality	100	49	30	0.612245	n.a.	n.a.	n.a.	n.a.	0.907	0.951	0.0087
CRCbiome_vOTU11890	7	78400	7	AAI-based (high-confidence)	0	7	Medium-quality	Genome-fragment	89.61	103	29	0.281553	n.a.	n.a.	n.a.	n.a.	10.1	7.91	0.00484
CRCbiome_vOTU11891	10	146289	10	AAI-based (high-confidence)	1	9	High-quality	High-quality	100	197	74	0.375635	n.a.	n.a.	n.a.	n.a.	0.475	0.458	0.0174
CRCbiome_vOTU11943	7	95885	7	AAI-based (high-confidence)	0	7	High-quality	High-quality	91.12	108	101	0.935185	Caudoviricetes	Steigviridae	Group I	Unspecified	1.39	1.39	0.00774
CRCbiome_vOTU12012	16	46953	16	AAI-based (high-confidence)	6	10	High-quality	High-quality	100	55	20	0.363636	n.a.	n.a.	n.a.	n.a.	0.643	0.284	0.00677
CRCbiome_vOTU12018	12	33534	12	Provirus (medium-confidence)	6	6	Complete	High-quality	100	51	22	0.431373	Caudoviricetes	Unclassified	Group I	Bifidobacterium	0.885	1.17	0.00967
CRCbiome_vOTU12033	13	60388	13	AAI-based (medium-confidence)	8	5	High-quality	High-quality	96.3	59	27	0.457627	n.a.	n.a.	n.a.	n.a.	0.536	0.946	0.0271
CRCbiome_vOTU12035	8	37926	8	AAI-based (high-confidence)	6	2	High-quality	High-quality	99.49	47	29	0.617021	n.a.	n.a.	n.a.	n.a.	0.364	0.25	0.0058
CRCbiome_vOTU12041	9	40000	9	DTR (high-confidence)	0	9	Complete	High-quality	100	49	10	0.204082	n.a.	n.a.	n.a.	n.a.	5.3	5.44	0.0155
CRCbiome_vOTU12054	10	102593	10	HMM-based (lower-bound)	4	6	High-quality	High-quality	99.48	94	54	0.574468	Caudoviricetes	Unclassified	Group I	Elizabethkingia	1.04	0.908	0.0145
CRCbiome_vOTU12071	7	59210	7	AAI-based (high-confidence)	1	6	High-quality	High-quality	98.58	102	27	0.264706	Caudoviricetes	Unclassified	Group I	Roseburia	1.11	0.348	0.00193
CRCbiome_vOTU12089	6	34648	6	Provirus (medium-confidence)	4	2	Complete	High-quality	100	53	30	0.566038	Caudoviricetes	Unclassified	Group I	Streptococcus	0.459	0.274	0.0155
CRCbiome_vOTU12148	9	47890	9	AAI-based (high-confidence)	3	6	High-quality	High-quality	100	68	27	0.397059	n.a.	n.a.	n.a.	n.a.	0.963	0.923	0.00967
CRCbiome_vOTU12155	13	33445	13	AAI-based (high-confidence)	2	11	High-quality	High-quality	99.87	43	27	0.627907	n.a.	n.a.	n.a.	n.a.	0.523	0.461	0.0242
CRCbiome_vOTU12176	6	44314	6	Provirus (high-confidence)	5	1	Complete	High-quality	100	65	63	0.969231	Caudoviricetes	Unclassified	Group I	Escherichia	0.849	0.905	0.0319
CRCbiome_vOTU12232	6	60395	6	Provirus (high-confidence)	4	2	Complete	High-quality	100	83	33	0.39759	n.a.	n.a.	n.a.	n.a.	0.463	0.245	0.0155
CRCbiome_vOTU12237	9	44293	9	AAI-based (high-confidence)	0	9	High-quality	High-quality	100	63	26	0.412698	n.a.	n.a.	n.a.	n.a.	0.252	0.186	0.0309
CRCbiome_vOTU12240	8	39268	8	AAI-based (high-confidence)	7	1	Medium-quality	Genome-fragment	83.14	48	44	0.916667	Caudoviricetes	Unclassified	Group I	Escherichia	1.89	1.66	0.0135
CRCbiome_vOTU12246	6	3877	6	AAI-based (medium-confidence)	0	6	Medium-quality	Genome-fragment	88.96	7	4	0.571429	n.a.	n.a.	n.a.	n.a.	0.623	0.592	0.0116
CRCbiome_vOTU12251	7	32424	7	Provirus (medium-confidence)	5	2	Complete	High-quality	100	50	24	0.48	n.a.	n.a.	n.a.	n.a.	0.394	0.145	0.00677
CRCbiome_vOTU12252	6	78651	6	HMM-based (lower-bound)	0	6	High-quality	High-quality	94.35	86	39	0.453488	Caudoviricetes	Winoviridae	Group I	Flavobacterium	1.71	1.68	0.0155
CRCbiome_vOTU12282	9	39921	9	AAI-based (high-confidence)	4	5	High-quality	High-quality	96.2	53	20	0.377358	n.a.	n.a.	n.a.	n.a.	0.39	0.201	0.0155
CRCbiome_vOTU12325	18	25794	18	AAI-based (high-confidence)	10	8	Medium-quality	Genome-fragment	56.01	31	11	0.354839	n.a.	n.a.	n.a.	n.a.	0.712	0.243	0.0058
CRCbiome_vOTU12334	11	97319	11	AAI-based (high-confidence)	10	1	High-quality	High-quality	100	145	50	0.344828	n.a.	n.a.	n.a.	n.a.	1.59	0.972	0.0029
CRCbiome_vOTU12343	8	173750	8	AAI-based (high-confidence)	0	8	High-quality	High-quality	97.88	261	63	0.241379	n.a.	n.a.	n.a.	n.a.	1.4	1.35	0.0087
CRCbiome_vOTU12396	12	41084	12	AAI-based (high-confidence)	0	12	High-quality	High-quality	100	54	26	0.481481	Caudoviricetes	Unclassified	Group I	Faecalibacterium	1.32	1.17	0.0058
CRCbiome_vOTU12410	53	104147	53	AAI-based (medium-confidence)	18	35	High-quality	High-quality	100	111	58	0.522523	n.a.	n.a.	n.a.	n.a.	1.17	0.777	0.0967
CRCbiome_vOTU12450	6	45915	6	HMM-based (lower-bound)	0	6	Medium-quality	Genome-fragment	78.77	48	17	0.354167	n.a.	n.a.	n.a.	n.a.	0.613	0.435	0.0387
CRCbiome_vOTU12456	9	31955	9	AAI-based (high-confidence)	4	5	Medium-quality	Genome-fragment	76.92	42	13	0.309524	n.a.	n.a.	n.a.	n.a.	0.695	0.375	0.0106
CRCbiome_vOTU12466	16	103683	16	AAI-based (medium-confidence)	4	12	High-quality	High-quality	100	125	49	0.392	n.a.	n.a.	n.a.	n.a.	1.07	0.662	0.0106
CRCbiome_vOTU12481	10	28051	10	AAI-based (medium-confidence)	8	2	Medium-quality	Genome-fragment	82.08	35	16	0.457143	n.a.	n.a.	n.a.	n.a.	1.05	1.27	0.0126
CRCbiome_vOTU12504	6	3350	6	HMM-based (lower-bound)	0	6	Medium-quality	Genome-fragment	80.5	5	2	0.4	n.a.	n.a.	n.a.	n.a.	0.831	0.61	0.0135
CRCbiome_vOTU12538	6	39555	6	AAI-based (high-confidence)	1	5	High-quality	High-quality	100	54	37	0.685185	Caudoviricetes	Peduoviridae	Group I	Pseudomonas	0.227	0.071	0.0135
CRCbiome_vOTU12542	12	155441	12	DTR (high-confidence)	0	12	Complete	High-quality	100	210	59	0.280952	n.a.	n.a.	n.a.	n.a.	0.928	0.656	0.0126
CRCbiome_vOTU12577	17	50332	17	HMM-based (lower-bound)	9	8	Medium-quality	Genome-fragment	71.77	62	35	0.564516	n.a.	n.a.	n.a.	n.a.	0.824	1.02	0.0319
CRCbiome_vOTU12589	15	37093	15	Provirus (medium-confidence)	10	5	Complete	High-quality	100	50	37	0.74	Caudoviricetes	Unclassified	Group I	Faecalibacterium	0.886	0.499	0.00677
CRCbiome_vOTU12609	9	38155	9	AAI-based (medium-confidence)	0	9	Medium-quality	Genome-fragment	59.52	33	23	0.69697	n.a.	n.a.	n.a.	n.a.	1.33	0.943	0.665
CRCbiome_vOTU12628	7	53156	7	Provirus (high-confidence)	5	2	Complete	High-quality	100	83	40	0.481928	n.a.	n.a.	n.a.	n.a.	0.713	0.622	0.0126
CRCbiome_vOTU12720	13	88009	13	HMM-based (lower-bound)	0	13	High-quality	High-quality	98.79	91	39	0.428571	n.a.	n.a.	n.a.	n.a.	1.42	1.03	0.115
CRCbiome_vOTU12730	9	55026	9	AAI-based (high-confidence)	5	4	High-quality	High-quality	100	84	54	0.642857	n.a.	n.a.	n.a.	n.a.	0.752	0.92	0.0155
CRCbiome_vOTU12737	20	36345	20	AAI-based (high-confidence)	0	20	Medium-quality	Genome-fragment	73.35	45	18	0.4	Caudoviricetes	Unclassified	Group I	Croceibacter	3.7	6.76	0.0329
CRCbiome_vOTU12751	7	12578	7	AAI-based (medium-confidence)	7	0	Medium-quality	Genome-fragment	69.83	15	6	0.4	n.a.	n.a.	n.a.	n.a.	0.55	0.529	0.0126
CRCbiome_vOTU12763	7	32049	7	AAI-based (medium-confidence)	4	3	Medium-quality	Genome-fragment	68.65	39	27	0.692308	n.a.	n.a.	n.a.	n.a.	0.815	NA	0.000967
CRCbiome_vOTU12766	9	64582	9	AAI-based (high-confidence)	8	1	High-quality	High-quality	100	105	91	0.866667	Caudoviricetes	Unclassified	Group I	Faecalibacterium	0.624	0.292	0.0222
CRCbiome_vOTU12806	35	69305	35	AAI-based (high-confidence)	5	30	High-quality	High-quality	100	98	35	0.357143	n.a.	n.a.	n.a.	n.a.	1.29	1.05	0.0329
CRCbiome_vOTU12809	13	52323	13	AAI-based (high-confidence)	10	3	High-quality	High-quality	100	74	36	0.486486	n.a.	n.a.	n.a.	n.a.	1.09	0.797	0.0309
CRCbiome_vOTU12815	14	81398	14	Provirus (high-confidence)	10	4	Complete	High-quality	100	99	40	0.40404	Caudoviricetes	Unclassified	Group I	Bacteroides	1.24	0.89	0.0822
CRCbiome_vOTU12819	8	34078	8	AAI-based (medium-confidence)	6	2	High-quality	High-quality	100	44	13	0.295455	Caudoviricetes	Unclassified	Group I	Akkermansia	1.52	1.06	0.0058
CRCbiome_vOTU12833	6	401752	6	HMM-based (lower-bound)	0	6	High-quality	High-quality	100	390	307	0.787179	Caudoviricetes	Unclassified	Group I	Acinetobacter	1.39	1.04	0.554
CRCbiome_vOTU12843	13	65681	13	Provirus (high-confidence)	11	2	Complete	High-quality	100	85	36	0.423529	n.a.	n.a.	n.a.	n.a.	0.883	0.945	0.0145
CRCbiome_vOTU12880	6	41437	6	AAI-based (high-confidence)	1	5	High-quality	High-quality	90.45	59	37	0.627119	Caudoviricetes	Unclassified	Group I	Bacillus	0.412	NA	0.000967
CRCbiome_vOTU12918	23	29216	23	AAI-based (high-confidence)	11	12	Medium-quality	Genome-fragment	83.51	41	31	0.756098	n.a.	n.a.	n.a.	n.a.	1.01	0.766	0.0261
CRCbiome_vOTU12957	12	13149	12	AAI-based (medium-confidence)	0	12	High-quality	High-quality	96.38	19	5	0.263158	n.a.	n.a.	n.a.	n.a.	0.895	0.936	0.0174
CRCbiome_vOTU12979	6	10174	6	HMM-based (lower-bound)	0	6	High-quality	High-quality	100	12	6	0.5	n.a.	n.a.	n.a.	n.a.	0.621	0.711	0.0106
CRCbiome_vOTU13011	7	37387	7	AAI-based (high-confidence)	0	7	High-quality	High-quality	100	42	11	0.261905	n.a.	n.a.	n.a.	n.a.	6.94	8.37	0.0087
CRCbiome_vOTU13056	57	58315	57	HMM-based (lower-bound)	50	7	Medium-quality	Genome-fragment	83.51	72	34	0.472222	n.a.	n.a.	n.a.	n.a.	1.08	0.832	0.0174
CRCbiome_vOTU13097	38	68139	38	AAI-based (high-confidence)	11	27	High-quality	High-quality	100	93	48	0.516129	n.a.	n.a.	n.a.	n.a.	0.449	0.3	0.00193
CRCbiome_vOTU13100	9	8706	9	AAI-based (high-confidence)	0	9	High-quality	High-quality	100	14	7	0.5	Faserviricetes	Inoviridae	Group II	Erwinia	2.49	2.49	0.0155
CRCbiome_vOTU13131	35	94179	35	DTR (high-confidence)	10	25	Complete	High-quality	100	87	79	0.908046	Caudoviricetes	Crevaviridae	Group I	Unspecified	0.98	0.835	0.0571
CRCbiome_vOTU13147	7	45124	7	AAI-based (high-confidence)	4	3	High-quality	High-quality	100	47	18	0.382979	n.a.	n.a.	n.a.	n.a.	1.09	0.786	0.0058
CRCbiome_vOTU13168	6	149434	6	HMM-based (lower-bound)	0	6	Medium-quality	Genome-fragment	60.02	133	102	0.766917	Caudoviricetes	Unclassified	Group I	Campylobacter	0.887	0.592	0.189
CRCbiome_vOTU13170	9	96252	9	HMM-based (lower-bound)	0	9	Medium-quality	Genome-fragment	81.5	116	45	0.387931	n.a.	n.a.	n.a.	n.a.	0.844	0.642	0.0271
CRCbiome_vOTU13195	24	130394	24	AAI-based (high-confidence)	12	12	High-quality	High-quality	100	140	65	0.464286	n.a.	n.a.	n.a.	n.a.	1.22	1.2	0.0145
CRCbiome_vOTU13209	6	54600	6	AAI-based (high-confidence)	4	2	Medium-quality	Genome-fragment	66.91	65	43	0.661538	Caudoviricetes	Unclassified	Group I	Erysipelothrix	0.45	0.382	0.0126
CRCbiome_vOTU13211	6	120044	6	HMM-based (lower-bound)	0	6	High-quality	High-quality	92.6	126	63	0.5	n.a.	n.a.	n.a.	n.a.	0.99	0.921	0.00677
CRCbiome_vOTU13231	7	64546	7	Provirus (high-confidence)	6	1	Complete	High-quality	100	100	66	0.66	Caudoviricetes	Unclassified	Group I	Faecalibacterium	0.625	NA	0.000967
CRCbiome_vOTU13236	18	38616	19	Provirus (medium-confidence)	7	12	Complete	High-quality	100	51	9	0.176471	n.a.	n.a.	n.a.	n.a.	1.16	0.95	0.0261
CRCbiome_vOTU13264	45	30493	45	AAI-based (high-confidence)	16	29	Medium-quality	Genome-fragment	78.16	39	22	0.564103	n.a.	n.a.	n.a.	n.a.	0.544	0.474	0.0957
CRCbiome_vOTU13270	6	27482	6	AAI-based (high-confidence)	0	6	High-quality	High-quality	100	39	16	0.410256	n.a.	n.a.	n.a.	n.a.	1.24	2.09	0.00774
CRCbiome_vOTU13307	8	38045	8	AAI-based (high-confidence)	5	3	High-quality	High-quality	95.35	58	24	0.413793	Caudoviricetes	Unclassified	Group I	Microbacterium	1.23	NA	0.000967
CRCbiome_vOTU13309	6	31705	6	AAI-based (high-confidence)	3	3	High-quality	High-quality	94.28	62	29	0.467742	n.a.	n.a.	n.a.	n.a.	0.542	0.643	0.0116
CRCbiome_vOTU13336	6	14649	6	AAI-based (medium-confidence)	3	3	Medium-quality	Genome-fragment	67.51	19	8	0.421053	n.a.	n.a.	n.a.	n.a.	0.449	0.325	0.00967
CRCbiome_vOTU13357	9	18149	10	AAI-based (high-confidence)	2	8	High-quality	High-quality	100	24	10	0.416667	n.a.	n.a.	n.a.	n.a.	0.399	0.33	0.0174
CRCbiome_vOTU13429	16	67257	16	AAI-based (high-confidence)	7	9	High-quality	High-quality	91.71	105	45	0.428571	n.a.	n.a.	n.a.	n.a.	0.936	0.655	0.028
CRCbiome_vOTU13434	9	48995	9	AAI-based (high-confidence)	4	5	High-quality	High-quality	100	66	65	0.984848	Caudoviricetes	Unclassified	Group I	Faecalibacterium	0.693	0.525	0.0445
CRCbiome_vOTU13456	9	49066	9	AAI-based (high-confidence)	0	9	High-quality	High-quality	100	69	50	0.724638	Caudoviricetes	Unclassified	Group I	Escherichia	3.39	3.21	0.0087
CRCbiome_vOTU13462	6	52535	6	HMM-based (lower-bound)	2	4	Medium-quality	Genome-fragment	78.59	57	21	0.368421	n.a.	n.a.	n.a.	n.a.	1.52	0.855	0.03
CRCbiome_vOTU13466	6	73877	6	HMM-based (lower-bound)	6	0	Medium-quality	Genome-fragment	86.36	42	31	0.738095	Caudoviricetes	Unclassified	Group I	Fusobacterium	0.523	0.322	0.0029
CRCbiome_vOTU13494	17	29426	17	AAI-based (medium-confidence)	1	16	High-quality	High-quality	93.88	37	13	0.351351	n.a.	n.a.	n.a.	n.a.	1.68	2.07	0.0271
CRCbiome_vOTU13507	11	56491	11	AAI-based (high-confidence)	1	10	High-quality	High-quality	97.9	67	12	0.179104	Caudoviricetes	Anaerodiviridae	Group I	Methanobacterium	0.634	0.569	0.0193
CRCbiome_vOTU13529	8	62427	8	AAI-based (high-confidence)	3	5	High-quality	High-quality	100	52	26	0.5	Caudoviricetes	Unclassified	Group I	Bacteroides	1.67	NA	0.000967
CRCbiome_vOTU13550	8	70541	8	AAI-based (high-confidence)	4	4	High-quality	High-quality	100	102	40	0.392157	n.a.	n.a.	n.a.	n.a.	0.643	0.66	0.0135
CRCbiome_vOTU13584	6	68295	6	Provirus (high-confidence)	3	3	Complete	High-quality	100	103	45	0.436893	Caudoviricetes	Unclassified	Group I	Butyrivibrio	0.403	0.183	0.0087
CRCbiome_vOTU13591	7	39211	7	Provirus (high-confidence)	6	1	Complete	High-quality	100	51	26	0.509804	n.a.	n.a.	n.a.	n.a.	0.525	0.277	0.00967
CRCbiome_vOTU13600	11	54978	11	AAI-based (high-confidence)	5	6	High-quality	High-quality	100	83	32	0.385542	n.a.	n.a.	n.a.	n.a.	0.295	0.191	0.028
CRCbiome_vOTU13608	6	34419	6	AAI-based (high-confidence)	1	5	High-quality	High-quality	97.14	47	21	0.446809	n.a.	n.a.	n.a.	n.a.	1.35	1.36	0.00193
CRCbiome_vOTU13613	7	46711	7	AAI-based (high-confidence)	5	2	Medium-quality	Genome-fragment	84.74	56	25	0.446429	n.a.	n.a.	n.a.	n.a.	0.858	0.942	0.0116
CRCbiome_vOTU13617	6	52476	6	AAI-based (high-confidence)	3	3	High-quality	High-quality	100	76	54	0.710526	Caudoviricetes	Unclassified	Group I	Faecalibacterium	0.781	0.437	0.0164
CRCbiome_vOTU13620	15	18398	15	AAI-based (medium-confidence)	0	15	High-quality	High-quality	100	21	10	0.47619	n.a.	n.a.	n.a.	n.a.	0.259	0.151	0.0551
CRCbiome_vOTU13650	27	62172	27	Provirus (high-confidence)	9	18	Complete	High-quality	100	60	22	0.366667	n.a.	n.a.	n.a.	n.a.	0.928	0.595	0.0406
CRCbiome_vOTU13666	14	41897	14	AAI-based (high-confidence)	2	12	High-quality	High-quality	100	37	27	0.72973	n.a.	n.a.	n.a.	n.a.	0.571	0.379	0.377
CRCbiome_vOTU13668	6	38889	6	AAI-based (high-confidence)	0	6	High-quality	High-quality	100	51	22	0.431373	n.a.	n.a.	n.a.	n.a.	0.856	0.597	0.0087
CRCbiome_vOTU13670	7	51025	7	Provirus (high-confidence)	4	3	Complete	High-quality	100	73	52	0.712329	Caudoviricetes	Unclassified	Group I	Faecalibacterium	1.16	0.544	0.00967
CRCbiome_vOTU13671	21	68133	21	HMM-based (lower-bound)	13	8	Medium-quality	Genome-fragment	89.56	83	42	0.506024	Caudoviricetes	Winoviridae	Group I	Winogradskyella	0.578	0.42	0.0106
CRCbiome_vOTU13699	10	80399	10	AAI-based (high-confidence)	4	6	High-quality	High-quality	100	82	30	0.365854	n.a.	n.a.	n.a.	n.a.	0.485	NA	0.000967
CRCbiome_vOTU13705	6	46237	6	Provirus (high-confidence)	2	4	Complete	High-quality	100	66	28	0.424242	n.a.	n.a.	n.a.	n.a.	0.773	0.488	0.0377
CRCbiome_vOTU13708	13	38690	13	Provirus (high-confidence)	6	7	Complete	High-quality	100	58	33	0.568966	n.a.	n.a.	n.a.	n.a.	0.605	0.281	0.0058
CRCbiome_vOTU13710	41	76849	42	AAI-based (high-confidence)	11	31	High-quality	High-quality	100	96	71	0.739583	Caudoviricetes	Unclassified	Group I	Faecalibacterium	0.428	0.178	0.00677
CRCbiome_vOTU13712	16	44433	16	AAI-based (medium-confidence)	0	16	Medium-quality	Genome-fragment	73.72	55	30	0.545455	Caudoviricetes	Unclassified	Group I	Bacillus	0.634	0.373	0.0464
CRCbiome_vOTU13720	23	139238	23	HMM-based (lower-bound)	9	14	High-quality	High-quality	99.47	163	73	0.447853	Caudoviricetes	Unclassified	Group I	Elizabethkingia	0.75	0.445	0.0164
CRCbiome_vOTU13729	8	55495	8	AAI-based (high-confidence)	3	5	High-quality	High-quality	100	59	40	0.677966	n.a.	n.a.	n.a.	n.a.	0.288	0.139	0.0358
CRCbiome_vOTU13754	17	43274	17	AAI-based (medium-confidence)	8	9	High-quality	High-quality	100	55	25	0.454545	Caudoviricetes	Unclassified	Group I	Elizabethkingia	0.422	0.222	0.0455
CRCbiome_vOTU13760	6	14021	6	AAI-based (high-confidence)	4	2	Medium-quality	Genome-fragment	84.08	19	6	0.315789	n.a.	n.a.	n.a.	n.a.	0.314	NA	0.000967
CRCbiome_vOTU13775	7	77357	7	AAI-based (high-confidence)	6	1	High-quality	High-quality	100	92	52	0.565217	Caudoviricetes	Unclassified	Group I	Streptococcus	0.57	NA	0.000967
CRCbiome_vOTU13799	14	5608	14	HMM-based (lower-bound)	0	14	High-quality	High-quality	100	7	4	0.571429	n.a.	n.a.	n.a.	n.a.	3.77	NA	0.000967
CRCbiome_vOTU13829	35	102377	35	AAI-based (medium-confidence)	18	17	High-quality	High-quality	98.2	92	51	0.554348	Caudoviricetes	Unclassified	Group I	Bacteroides	1.26	0.874	0.0174
CRCbiome_vOTU13853	9	39159	9	AAI-based (high-confidence)	1	8	High-quality	High-quality	100	65	40	0.615385	n.a.	n.a.	n.a.	n.a.	0.447	0.261	0.0358
CRCbiome_vOTU13868	6	97714	6	AAI-based (high-confidence)	0	6	High-quality	High-quality	97.54	100	99	0.99	Caudoviricetes	Suoliviridae	Group I	Unspecified	2.23	2.77	0.00193
CRCbiome_vOTU13904	34	57300	35	Provirus (high-confidence)	24	11	Complete	High-quality	100	77	33	0.428571	n.a.	n.a.	n.a.	n.a.	0.919	0.649	0.0319
CRCbiome_vOTU13908	6	48914	6	Provirus (high-confidence)	4	2	Complete	High-quality	100	78	52	0.666667	Caudoviricetes	Unclassified	Group I	Faecalibacterium	0.486	0.163	0.0058
CRCbiome_vOTU13917	7	43149	7	AAI-based (high-confidence)	0	7	High-quality	High-quality	98.85	54	33	0.611111	Caudoviricetes	Unclassified	Group I	Exiguobacterium	0.232	0.095	0.0319
CRCbiome_vOTU13928	15	16067	15	AAI-based (high-confidence)	0	15	High-quality	High-quality	100	19	14	0.736842	n.a.	n.a.	n.a.	n.a.	1.17	0.723	0.279
CRCbiome_vOTU13941	8	34125	8	Provirus (high-confidence)	6	2	Complete	High-quality	100	55	30	0.545455	n.a.	n.a.	n.a.	n.a.	1.36	1.22	0.00484
CRCbiome_vOTU13944	8	33835	8	Provirus (medium-confidence)	3	5	Complete	High-quality	100	45	31	0.688889	n.a.	n.a.	n.a.	n.a.	0.706	0.755	0.0164
CRCbiome_vOTU14004	11	39854	11	HMM-based (lower-bound)	10	1	Medium-quality	Genome-fragment	66.17	57	28	0.491228	Caudoviricetes	Unclassified	Group I	Roseburia	0.33	0.189	0.0222
CRCbiome_vOTU14008	12	57311	12	AAI-based (high-confidence)	3	9	High-quality	High-quality	100	81	53	0.654321	Caudoviricetes	Unclassified	Group I	Faecalibacterium	0.727	0.275	0.0116
CRCbiome_vOTU14013	13	44371	13	HMM-based (lower-bound)	1	12	Medium-quality	Genome-fragment	82.12	35	20	0.571429	n.a.	n.a.	n.a.	n.a.	0.592	0.371	0.226
CRCbiome_vOTU14017	97	31110	97	AAI-based (high-confidence)	14	83	High-quality	High-quality	96.81	51	22	0.431373	n.a.	n.a.	n.a.	n.a.	0.747	0.834	0.175
CRCbiome_vOTU14021	8	104281	8	HMM-based (lower-bound)	0	8	High-quality	High-quality	92.01	130	56	0.430769	n.a.	n.a.	n.a.	n.a.	0.877	0.558	0.0503
CRCbiome_vOTU14038	7	21749	7	AAI-based (high-confidence)	0	7	Medium-quality	Genome-fragment	75.81	26	15	0.576923	n.a.	n.a.	n.a.	n.a.	0.573	0.309	0.0338
CRCbiome_vOTU14044	6	46542	6	AAI-based (high-confidence)	5	1	Medium-quality	Genome-fragment	80.43	66	29	0.439394	n.a.	n.a.	n.a.	n.a.	1.79	1.49	0.268
CRCbiome_vOTU14050	18	32854	18	Provirus (high-confidence)	6	12	Complete	High-quality	100	52	23	0.442308	n.a.	n.a.	n.a.	n.a.	0.456	0.262	0.03
CRCbiome_vOTU14056	13	41748	13	Provirus (medium-confidence)	3	10	Complete	High-quality	100	64	25	0.390625	n.a.	n.a.	n.a.	n.a.	2.02	3.27	0.0203
CRCbiome_vOTU14065	29	58866	29	AAI-based (high-confidence)	13	16	High-quality	High-quality	100	71	29	0.408451	n.a.	n.a.	n.a.	n.a.	0.795	0.523	0.0271
CRCbiome_vOTU14104	7	28771	7	Provirus (medium-confidence)	5	2	Complete	High-quality	100	38	18	0.473684	n.a.	n.a.	n.a.	n.a.	0.438	0.526	0.00774
CRCbiome_vOTU14132	6	99310	6	AAI-based (high-confidence)	0	6	High-quality	High-quality	98.9	164	155	0.945122	Caudoviricetes	Suoliviridae	Group I	Unspecified	1.96	2	0.00193
CRCbiome_vOTU14163	13	113092	13	HMM-based (lower-bound)	0	13	Medium-quality	Genome-fragment	74.84	110	60	0.545455	n.a.	n.a.	n.a.	n.a.	1.2	1.06	0.356
CRCbiome_vOTU14164	8	13385	8	AAI-based (medium-confidence)	0	8	Medium-quality	Genome-fragment	57.82	18	11	0.611111	Caudoviricetes	Unclassified	Group I	Hungatella	4.55	5.53	0.0087
CRCbiome_vOTU14174	18	55591	18	AAI-based (medium-confidence)	11	7	Medium-quality	Genome-fragment	88.83	67	30	0.447761	n.a.	n.a.	n.a.	n.a.	1.07	1.08	0.0203
CRCbiome_vOTU14179	24	58448	24	AAI-based (high-confidence)	1	23	High-quality	High-quality	96.6	66	26	0.393939	n.a.	n.a.	n.a.	n.a.	1.19	1.01	0.0397
CRCbiome_vOTU14180	23	48741	23	AAI-based (high-confidence)	4	19	High-quality	High-quality	100	66	43	0.651515	n.a.	n.a.	n.a.	n.a.	0.661	0.431	0.0338
CRCbiome_vOTU14187	7	32327	7	HMM-based (lower-bound)	5	2	Medium-quality	Genome-fragment	56.96	49	26	0.530612	n.a.	n.a.	n.a.	n.a.	0.524	0.379	0.0164
CRCbiome_vOTU14216	15	29866	15	Provirus (medium-confidence)	3	12	Complete	High-quality	100	44	17	0.386364	n.a.	n.a.	n.a.	n.a.	0.644	0.527	0.0251
CRCbiome_vOTU14228	6	67098	6	Provirus (high-confidence)	6	0	Complete	High-quality	100	94	48	0.510638	n.a.	n.a.	n.a.	n.a.	2.11	NA	0.000967
CRCbiome_vOTU14243	7	54280	7	Provirus (high-confidence)	3	4	Complete	High-quality	100	77	54	0.701299	n.a.	n.a.	n.a.	n.a.	0.534	0.602	0.029
CRCbiome_vOTU14262	9	57280	9	Provirus (high-confidence)	5	4	Complete	High-quality	100	101	23	0.227723	Caudoviricetes	Unclassified	Group I	Ruminococcus	0.803	0.875	0.0222
CRCbiome_vOTU14282	8	44697	8	Provirus (high-confidence)	6	2	Complete	High-quality	100	60	30	0.5	n.a.	n.a.	n.a.	n.a.	1.47	0.437	0.0029
CRCbiome_vOTU14298	13	60129	13	AAI-based (medium-confidence)	9	4	High-quality	High-quality	100	74	37	0.5	Caudoviricetes	Unclassified	Group I	Acidithiobacillus	0.902	0.885	0.00677
CRCbiome_vOTU14326	7	40805	7	Provirus (high-confidence)	6	1	Complete	High-quality	100	64	29	0.453125	n.a.	n.a.	n.a.	n.a.	0.591	0.328	0.00677
CRCbiome_vOTU14393	6	14278	6	Provirus (medium-confidence)	3	3	Complete	High-quality	100	18	10	0.555556	n.a.	n.a.	n.a.	n.a.	0.516	0.347	0.00774
CRCbiome_vOTU14406	10	72796	10	AAI-based (medium-confidence)	6	4	High-quality	High-quality	100	89	35	0.393258	n.a.	n.a.	n.a.	n.a.	0.661	0.762	0.03
CRCbiome_vOTU14409	6	43998	6	AAI-based (high-confidence)	3	3	High-quality	High-quality	98.66	54	31	0.574074	n.a.	n.a.	n.a.	n.a.	1.21	NA	0.000967
CRCbiome_vOTU14469	24	99295	24	AAI-based (high-confidence)	0	24	High-quality	High-quality	90.95	94	88	0.93617	Caudoviricetes	Intestiviridae	Group I	Unspecified	0.607	NA	0.000967
CRCbiome_vOTU14480	6	32126	6	AAI-based (high-confidence)	0	6	High-quality	High-quality	100	53	2	0.0377358	n.a.	n.a.	n.a.	n.a.	1.76	0.953	0.0058
CRCbiome_vOTU14518	11	64024	11	AAI-based (high-confidence)	2	9	High-quality	High-quality	100	87	43	0.494253	n.a.	n.a.	n.a.	n.a.	0.489	0.351	0.00774
CRCbiome_vOTU14528	9	59364	9	HMM-based (lower-bound)	3	6	High-quality	High-quality	90.22	33	19	0.575758	n.a.	n.a.	n.a.	n.a.	0.573	0.338	0.028
CRCbiome_vOTU14543	6	37320	6	AAI-based (high-confidence)	4	2	High-quality	High-quality	100	54	26	0.481481	n.a.	n.a.	n.a.	n.a.	0.302	0.168	0.0058
CRCbiome_vOTU14549	8	37403	8	AAI-based (medium-confidence)	5	3	High-quality	High-quality	100	37	20	0.540541	n.a.	n.a.	n.a.	n.a.	0.708	0.458	0.0222
CRCbiome_vOTU14554	9	31165	9	AAI-based (high-confidence)	2	7	High-quality	High-quality	97.44	44	24	0.545455	n.a.	n.a.	n.a.	n.a.	0.338	0.182	0.0203
CRCbiome_vOTU14557	10	65567	10	AAI-based (high-confidence)	0	10	Medium-quality	Genome-fragment	86.02	101	51	0.50495	Caudoviricetes	Unclassified	Group I	Streptococcus	1.42	1.23	0.0145
CRCbiome_vOTU14574	23	188348	23	AAI-based (high-confidence)	0	23	High-quality	High-quality	100	324	65	0.200617	Caudoviricetes	Steigviridae	Group I	Unspecified	2.2	3.81	0.0222
CRCbiome_vOTU14591	10	14228	10	AAI-based (high-confidence)	0	10	High-quality	High-quality	100	20	8	0.4	n.a.	n.a.	n.a.	n.a.	0.796	1.05	0.0213
CRCbiome_vOTU14617	62	71107	62	HMM-based (lower-bound)	13	49	Medium-quality	Genome-fragment	89.83	78	43	0.551282	Caudoviricetes	Unclassified	Group I	Elizabethkingia	1.18	0.923	0.216
CRCbiome_vOTU14623	9	41109	9	Provirus (medium-confidence)	7	2	Complete	High-quality	100	38	27	0.710526	Caudoviricetes	Unclassified	Group I	Erysipelothrix	0.479	0.25	0.0251
CRCbiome_vOTU14625	30	53331	30	AAI-based (high-confidence)	6	24	High-quality	High-quality	99.97	81	57	0.703704	Caudoviricetes	Unclassified	Group I	Faecalibacterium	0.823	0.871	0.0213
CRCbiome_vOTU14640	6	78532	6	DTR (high-confidence)	0	6	Complete	High-quality	100	128	39	0.304688	n.a.	n.a.	n.a.	n.a.	2.34	2.44	0.0029
CRCbiome_vOTU14650	52	65416	52	AAI-based (high-confidence)	23	29	High-quality	High-quality	92.34	96	41	0.427083	Caudoviricetes	Unclassified	Group I	Bacteroides	2.01	1.81	0.448
CRCbiome_vOTU14655	8	35394	8	AAI-based (high-confidence)	2	6	High-quality	High-quality	100	50	28	0.56	n.a.	n.a.	n.a.	n.a.	0.668	1.13	0.0193
CRCbiome_vOTU14663	30	42211	30	AAI-based (high-confidence)	20	10	Medium-quality	Genome-fragment	79.87	58	30	0.517241	n.a.	n.a.	n.a.	n.a.	0.592	0.337	0.0861
CRCbiome_vOTU14666	12	37658	12	Provirus (high-confidence)	10	2	Complete	High-quality	100	41	12	0.292683	n.a.	n.a.	n.a.	n.a.	2.84	NA	0.000967
CRCbiome_vOTU14671	6	53320	6	AAI-based (high-confidence)	2	4	High-quality	High-quality	95.05	84	40	0.47619	n.a.	n.a.	n.a.	n.a.	0.411	0.235	0.00677
CRCbiome_vOTU14708	7	13735	7	AAI-based (medium-confidence)	0	7	Medium-quality	Genome-fragment	71.77	18	10	0.555556	n.a.	n.a.	n.a.	n.a.	5.15	16	0.0116
CRCbiome_vOTU14720	10	44717	10	AAI-based (high-confidence)	2	8	High-quality	High-quality	100	43	28	0.651163	n.a.	n.a.	n.a.	n.a.	0.629	0.335	0.36
CRCbiome_vOTU14732	14	49180	14	AAI-based (medium-confidence)	3	11	High-quality	High-quality	100	70	36	0.514286	n.a.	n.a.	n.a.	n.a.	0.408	0.188	0.0319
CRCbiome_vOTU14742	8	31734	8	HMM-based (lower-bound)	0	8	Medium-quality	Genome-fragment	60.39	34	23	0.676471	n.a.	n.a.	n.a.	n.a.	0.904	1.02	0.319
CRCbiome_vOTU14769	6	30625	6	Provirus (medium-confidence)	4	2	Complete	High-quality	100	43	19	0.44186	Caudoviricetes	Unclassified	Group I	Butyrivibrio	0.793	0.546	0.0029
CRCbiome_vOTU14796	7	70816	7	HMM-based (lower-bound)	0	7	Medium-quality	Genome-fragment	79.49	88	55	0.625	n.a.	n.a.	n.a.	n.a.	0.69	0.556	0.757
CRCbiome_vOTU14802	33	136312	33	HMM-based (lower-bound)	8	25	High-quality	High-quality	98.24	157	64	0.407643	n.a.	n.a.	n.a.	n.a.	0.517	0.373	0.168
CRCbiome_vOTU14834	15	54757	15	DTR (high-confidence)	2	13	Complete	High-quality	100	85	39	0.458824	n.a.	n.a.	n.a.	n.a.	0.34	0.329	0.0406
CRCbiome_vOTU14835	24	54484	24	AAI-based (high-confidence)	11	13	High-quality	High-quality	100	74	21	0.283784	n.a.	n.a.	n.a.	n.a.	0.37	0.244	0.0261
CRCbiome_vOTU14865	8	33460	8	AAI-based (high-confidence)	6	2	Medium-quality	Genome-fragment	80.76	46	28	0.608696	Caudoviricetes	Unclassified	Group I	Streptococcus	0.434	0.19	0.0087
CRCbiome_vOTU14886	6	58457	6	Provirus (high-confidence)	5	1	Complete	High-quality	100	72	39	0.541667	n.a.	n.a.	n.a.	n.a.	1.01	NA	0.000967
CRCbiome_vOTU14887	6	42397	6	Provirus (high-confidence)	4	2	Complete	High-quality	100	40	13	0.325	Caudoviricetes	Unclassified	Group I	Akkermansia	2.06	NA	0.000967
CRCbiome_vOTU14888	21	46812	21	AAI-based (high-confidence)	1	20	High-quality	High-quality	100	70	41	0.585714	Caudoviricetes	Unclassified	Group I	Faecalibacterium	0.398	0.249	0.0368
CRCbiome_vOTU14911	7	40794	7	Provirus (high-confidence)	3	4	Complete	High-quality	100	52	12	0.230769	n.a.	n.a.	n.a.	n.a.	0.236	0.0992	0.03
CRCbiome_vOTU14912	13	39356	13	AAI-based (high-confidence)	8	5	High-quality	High-quality	97.31	56	20	0.357143	n.a.	n.a.	n.a.	n.a.	0.591	0.395	0.00774
CRCbiome_vOTU14934	12	100563	12	Provirus (high-confidence)	5	7	Complete	High-quality	100	128	45	0.351562	n.a.	n.a.	n.a.	n.a.	0.39	0.261	0.0232
CRCbiome_vOTU14939	6	50248	6	AAI-based (high-confidence)	1	5	High-quality	High-quality	100	66	59	0.893939	Caudoviricetes	Unclassified	Group I	Faecalibacterium	0.362	0.291	0.0174
CRCbiome_vOTU14961	6	55554	6	AAI-based (medium-confidence)	2	4	High-quality	High-quality	100	70	35	0.5	n.a.	n.a.	n.a.	n.a.	0.456	0.333	0.00774
CRCbiome_vOTU14981	13	71443	13	AAI-based (high-confidence)	6	7	High-quality	High-quality	100	102	38	0.372549	Caudoviricetes	Unclassified	Group I	Bacteroides	1.48	1.06	0.0261
CRCbiome_vOTU14985	38	34232	38	AAI-based (high-confidence)	13	25	Medium-quality	Genome-fragment	88.17	54	22	0.407407	Caudoviricetes	Unclassified	Group I	Propionibacterium	0.535	0.76	0.0822
CRCbiome_vOTU14990	29	34309	29	AAI-based (high-confidence)	5	24	High-quality	High-quality	98.52	50	31	0.62	Caudoviricetes	Unclassified	Group I	Butyrivibrio	0.672	0.583	0.207
CRCbiome_vOTU15030	6	41187	6	AAI-based (high-confidence)	2	4	Medium-quality	Genome-fragment	88.32	60	34	0.566667	Caudoviricetes	Unclassified	Group I	Clostridium	0.276	0.143	0.0329
CRCbiome_vOTU15033	10	35432	10	AAI-based (high-confidence)	1	9	Medium-quality	Genome-fragment	83.81	44	29	0.659091	n.a.	n.a.	n.a.	n.a.	0.779	0.54	0.0174
CRCbiome_vOTU15035	11	116195	11	HMM-based (lower-bound)	0	11	High-quality	High-quality	100	122	86	0.704918	Caudoviricetes	Unclassified	Group I	Acinetobacter	0.486	0.321	0.544
CRCbiome_vOTU15041	11	91149	11	AAI-based (high-confidence)	0	11	High-quality	High-quality	98.51	93	89	0.956989	Caudoviricetes	Intestiviridae	Group I	Unspecified	2.51	6.14	0.0145
CRCbiome_vOTU15053	12	34873	12	AAI-based (high-confidence)	2	10	High-quality	High-quality	96.97	43	21	0.488372	n.a.	n.a.	n.a.	n.a.	0.483	0.312	0.0213
CRCbiome_vOTU15060	7	49290	7	AAI-based (medium-confidence)	6	1	Medium-quality	Genome-fragment	86.66	53	22	0.415094	n.a.	n.a.	n.a.	n.a.	0.543	0.466	0.0087
CRCbiome_vOTU15091	13	38278	13	AAI-based (high-confidence)	10	3	High-quality	High-quality	100	73	26	0.356164	Caudoviricetes	Unclassified	Group I	Erysipelothrix	0.568	0.322	0.0126
CRCbiome_vOTU15093	6	26555	6	AAI-based (medium-confidence)	5	1	Medium-quality	Genome-fragment	78	31	6	0.193548	n.a.	n.a.	n.a.	n.a.	0.989	1.42	0.0087
CRCbiome_vOTU15094	13	26223	13	AAI-based (high-confidence)	6	7	Medium-quality	Genome-fragment	52.9	40	33	0.825	Caudoviricetes	Unclassified	Group I	Faecalibacterium	0.52	0.351	0.0435
CRCbiome_vOTU15107	14	67079	14	AAI-based (high-confidence)	4	10	High-quality	High-quality	100	89	46	0.516854	n.a.	n.a.	n.a.	n.a.	0.469	0.281	0.0135
CRCbiome_vOTU15132	7	93804	7	AAI-based (high-confidence)	4	3	High-quality	High-quality	97.77	87	84	0.965517	Caudoviricetes	Crevaviridae	Group I	Unspecified	1.12	0.586	0.0058
CRCbiome_vOTU15144	17	11435	17	AAI-based (medium-confidence)	9	8	High-quality	High-quality	92.37	20	8	0.4	n.a.	n.a.	n.a.	n.a.	0.387	NA	0.000967
CRCbiome_vOTU15180	12	42729	12	Provirus (high-confidence)	5	7	Complete	High-quality	100	46	19	0.413043	n.a.	n.a.	n.a.	n.a.	0.849	0.757	0.0242
CRCbiome_vOTU15190	6	19567	6	AAI-based (high-confidence)	0	6	High-quality	High-quality	100	29	14	0.482759	n.a.	n.a.	n.a.	n.a.	0.548	0.185	0.00677
CRCbiome_vOTU15196	8	37522	8	AAI-based (high-confidence)	5	3	High-quality	High-quality	100	50	27	0.54	n.a.	n.a.	n.a.	n.a.	0.748	0.143	0.00193
CRCbiome_vOTU15208	6	63629	6	AAI-based (high-confidence)	3	3	High-quality	High-quality	100	103	43	0.417476	Caudoviricetes	Unclassified	Group I	Streptococcus	0.889	0.797	0.00774
CRCbiome_vOTU15213	8	32215	8	AAI-based (high-confidence)	0	8	High-quality	High-quality	100	29	14	0.482759	n.a.	n.a.	n.a.	n.a.	0.387	0.279	0.00677
CRCbiome_vOTU15252	14	37108	14	HMM-based (lower-bound)	8	6	Medium-quality	Genome-fragment	72.45	51	27	0.529412	n.a.	n.a.	n.a.	n.a.	1.46	0.717	0.0058
CRCbiome_vOTU15283	14	51663	14	Provirus (medium-confidence)	13	1	Complete	High-quality	100	61	41	0.672131	Caudoviricetes	Unclassified	Group I	Streptococcus	0.822	0.54	0.0251
CRCbiome_vOTU15299	6	37175	6	AAI-based (high-confidence)	2	4	High-quality	High-quality	100	54	26	0.481481	n.a.	n.a.	n.a.	n.a.	0.675	0.481	0.0116
CRCbiome_vOTU15310	7	19213	7	AAI-based (high-confidence)	6	1	Medium-quality	Genome-fragment	55.26	21	10	0.47619	n.a.	n.a.	n.a.	n.a.	0.499	0.392	0.0261
CRCbiome_vOTU15318	13	30414	13	Provirus (medium-confidence)	11	2	Complete	High-quality	100	46	19	0.413043	n.a.	n.a.	n.a.	n.a.	1.55	0.893	0.00677
CRCbiome_vOTU15322	7	43823	7	Provirus (high-confidence)	3	4	Complete	High-quality	100	41	17	0.414634	Caudoviricetes	Unclassified	Group I	Akkermansia	1.19	1.1	0.00967
CRCbiome_vOTU15336	9	85988	9	AAI-based (high-confidence)	0	9	High-quality	High-quality	99.08	109	29	0.266055	n.a.	n.a.	n.a.	n.a.	3.85	6.76	0.00774
CRCbiome_vOTU15348	7	44915	7	Provirus (high-confidence)	5	2	Complete	High-quality	100	62	39	0.629032	n.a.	n.a.	n.a.	n.a.	0.531	0.352	0.00967
CRCbiome_vOTU15362	7	44951	7	Provirus (high-confidence)	6	1	Complete	High-quality	100	58	26	0.448276	n.a.	n.a.	n.a.	n.a.	0.358	0.144	0.0087
CRCbiome_vOTU15378	6	73912	6	AAI-based (medium-confidence)	0	6	High-quality	High-quality	100	105	27	0.257143	n.a.	n.a.	n.a.	n.a.	0.446	0.234	0.00484
CRCbiome_vOTU15380	10	108845	10	Provirus (high-confidence)	6	4	Complete	High-quality	100	172	118	0.686047	Caudoviricetes	Unclassified	Group I	Faecalibacterium	0.468	0.254	0.0174
CRCbiome_vOTU15381	8	46955	8	AAI-based (high-confidence)	5	3	High-quality	High-quality	100	44	16	0.363636	n.a.	n.a.	n.a.	n.a.	1.22	1.87	0.0087
CRCbiome_vOTU15390	29	67384	29	HMM-based (lower-bound)	27	2	High-quality	High-quality	93.78	93	57	0.612903	n.a.	n.a.	n.a.	n.a.	1.7	0.856	0.0329
CRCbiome_vOTU15419	7	48849	7	AAI-based (high-confidence)	2	5	High-quality	High-quality	100	73	41	0.561644	n.a.	n.a.	n.a.	n.a.	0.846	NA	0.000967
CRCbiome_vOTU15420	7	207656	7	AAI-based (high-confidence)	4	3	High-quality	High-quality	100	52	24	0.461538	n.a.	n.a.	n.a.	n.a.	0.504	0.29	0.0174
CRCbiome_vOTU15431	14	133570	14	Provirus (high-confidence)	8	6	Complete	High-quality	100	160	103	0.64375	Caudoviricetes	Unclassified	Group I	Faecalibacterium	1.48	NA	0.000967
CRCbiome_vOTU15432	9	57026	9	AAI-based (high-confidence)	3	6	High-quality	High-quality	93.9	89	43	0.483146	Caudoviricetes	Unclassified	Group I	Faecalibacterium	0.614	0.483	0.0174
CRCbiome_vOTU15443	10	56029	10	Provirus (high-confidence)	6	4	Complete	High-quality	100	72	43	0.597222	Caudoviricetes	Unclassified	Group I	Erysipelothrix	0.331	0.183	0.0135
CRCbiome_vOTU15458	8	13067	8	AAI-based (medium-confidence)	0	8	Medium-quality	Genome-fragment	84.7	14	6	0.428571	n.a.	n.a.	n.a.	n.a.	0.243	0.107	0.0222
CRCbiome_vOTU15475	7	4127	7	AAI-based (medium-confidence)	1	6	High-quality	High-quality	95.37	6	3	0.5	n.a.	n.a.	n.a.	n.a.	0.439	0.441	0.104
CRCbiome_vOTU15477	12	14596	12	AAI-based (high-confidence)	6	6	High-quality	High-quality	100	27	5	0.185185	n.a.	n.a.	n.a.	n.a.	0.365	0.192	0.0174
CRCbiome_vOTU15521	6	90705	6	HMM-based (lower-bound)	0	6	High-quality	High-quality	100	102	52	0.509804	n.a.	n.a.	n.a.	n.a.	0.341	0.165	0.0222
CRCbiome_vOTU15525	16	44848	16	Provirus (high-confidence)	9	7	Complete	High-quality	100	52	35	0.673077	n.a.	n.a.	n.a.	n.a.	0.666	0.339	0.00774
CRCbiome_vOTU15587	14	5264	14	HMM-based (lower-bound)	0	14	High-quality	High-quality	100	5	4	0.8	n.a.	n.a.	n.a.	n.a.	0.541	0.524	0.292
CRCbiome_vOTU15589	18	82345	19	AAI-based (high-confidence)	5	14	High-quality	High-quality	100	87	41	0.471264	n.a.	n.a.	n.a.	n.a.	1.14	0.885	0.0406
CRCbiome_vOTU15596	28	79957	28	AAI-based (high-confidence)	0	28	High-quality	High-quality	94.91	83	75	0.903614	Caudoviricetes	Crevaviridae	Group I	Unspecified	0.864	0.872	0.0464
CRCbiome_vOTU15604	6	37744	7	Provirus (high-confidence)	5	2	Complete	High-quality	100	41	14	0.341463	n.a.	n.a.	n.a.	n.a.	0.447	0.248	0.0135
CRCbiome_vOTU15627	8	35592	8	AAI-based (high-confidence)	3	5	High-quality	High-quality	100	57	34	0.596491	n.a.	n.a.	n.a.	n.a.	0.624	0.588	0.0164
CRCbiome_vOTU15629	7	32594	7	Provirus (medium-confidence)	3	4	Complete	High-quality	100	27	16	0.592593	Caudoviricetes	Unclassified	Group I	Faecalibacterium	0.738	NA	0.000967
CRCbiome_vOTU15630	8	93345	8	AAI-based (high-confidence)	0	8	Medium-quality	Genome-fragment	85.73	88	83	0.943182	Caudoviricetes	Intestiviridae	Group I	Unspecified	6.73	NA	0.000967
CRCbiome_vOTU15643	25	45835	25	AAI-based (high-confidence)	8	17	High-quality	High-quality	100	65	41	0.630769	n.a.	n.a.	n.a.	n.a.	0.645	0.231	0.0058
CRCbiome_vOTU15651	6	137392	6	HMM-based (lower-bound)	2	4	High-quality	High-quality	99.64	136	64	0.470588	n.a.	n.a.	n.a.	n.a.	2.08	1.89	0.00387
CRCbiome_vOTU15658	6	43443	6	Provirus (high-confidence)	4	2	Complete	High-quality	100	53	38	0.716981	n.a.	n.a.	n.a.	n.a.	0.491	0.297	0.0029
CRCbiome_vOTU15659	6	5865	6	AAI-based (high-confidence)	0	6	High-quality	High-quality	99.45	5	3	0.6	Malgrandaviricetes	Microviridae	Group II	Unspecified	1.23	1.58	0.00484
CRCbiome_vOTU15664	7	36499	7	AAI-based (high-confidence)	2	5	Medium-quality	Genome-fragment	80.98	47	31	0.659574	n.a.	n.a.	n.a.	n.a.	0.428	0.247	0.0058
CRCbiome_vOTU15667	6	31545	6	HMM-based (lower-bound)	2	4	Medium-quality	Genome-fragment	50.27	44	20	0.454545	Caudoviricetes	Winoviridae	Group I	Flavobacterium	0.38	0.293	0.0377
CRCbiome_vOTU15671	18	59771	18	Provirus (high-confidence)	8	10	Complete	High-quality	100	92	52	0.565217	n.a.	n.a.	n.a.	n.a.	0.989	0.795	0.0251
CRCbiome_vOTU15679	8	35622	8	AAI-based (high-confidence)	5	3	High-quality	High-quality	100	58	26	0.448276	n.a.	n.a.	n.a.	n.a.	1.01	0.555	0.0029
CRCbiome_vOTU15685	13	54347	13	Provirus (medium-confidence)	4	9	Complete	High-quality	100	89	41	0.460674	Caudoviricetes	Unclassified	Group I	Clostridium	0.646	0.355	0.0135
CRCbiome_vOTU15698	8	84870	8	HMM-based (lower-bound)	0	8	High-quality	High-quality	100	70	55	0.785714	n.a.	n.a.	n.a.	n.a.	1.82	3.17	0.0455
CRCbiome_vOTU15702	10	78525	10	AAI-based (high-confidence)	0	10	High-quality	High-quality	93.21	75	72	0.96	Caudoviricetes	Crevaviridae	Group I	Unspecified	1.06	0.961	0.0135
CRCbiome_vOTU15712	8	33918	8	AAI-based (high-confidence)	4	4	Medium-quality	Genome-fragment	54.16	52	22	0.423077	n.a.	n.a.	n.a.	n.a.	0.515	0.427	0.0174
CRCbiome_vOTU15722	6	35058	6	Provirus (medium-confidence)	6	0	Complete	High-quality	100	54	17	0.314815	n.a.	n.a.	n.a.	n.a.	0.56	0.569	0.0029
CRCbiome_vOTU15736	9	58101	9	Provirus (high-confidence)	8	1	Complete	High-quality	100	69	44	0.637681	n.a.	n.a.	n.a.	n.a.	0.793	0.812	0.00387
CRCbiome_vOTU15740	17	15699	17	AAI-based (medium-confidence)	0	17	Medium-quality	Genome-fragment	67.17	20	9	0.45	n.a.	n.a.	n.a.	n.a.	3.29	1	0.0029
CRCbiome_vOTU15767	13	5520	13	AAI-based (medium-confidence)	0	13	Medium-quality	Genome-fragment	88.96	11	2	0.181818	Faserviricetes	Inoviridae	Group II	Unspecified	0.667	0.844	0.029
CRCbiome_vOTU15770	15	29259	15	AAI-based (high-confidence)	5	10	Medium-quality	Genome-fragment	75.83	45	28	0.622222	n.a.	n.a.	n.a.	n.a.	0.439	0.23	0.03
CRCbiome_vOTU15772	11	63748	11	AAI-based (high-confidence)	3	8	High-quality	High-quality	100	107	46	0.429907	n.a.	n.a.	n.a.	n.a.	0.459	0.245	0.0213
CRCbiome_vOTU15774	6	23074	6	AAI-based (high-confidence)	0	6	Medium-quality	Genome-fragment	70.37	37	15	0.405405	n.a.	n.a.	n.a.	n.a.	0.586	NA	0.000967
CRCbiome_vOTU15784	7	33960	7	AAI-based (high-confidence)	4	3	High-quality	High-quality	100	44	9	0.204545	n.a.	n.a.	n.a.	n.a.	1.08	0.582	0.0029
CRCbiome_vOTU15798	6	46609	6	AAI-based (high-confidence)	4	2	High-quality	High-quality	100	60	44	0.733333	n.a.	n.a.	n.a.	n.a.	0.822	0.256	0.00193
CRCbiome_vOTU15811	12	32926	12	Provirus (high-confidence)	8	4	Complete	High-quality	100	65	25	0.384615	n.a.	n.a.	n.a.	n.a.	0.454	0.52	0.00677
CRCbiome_vOTU15832	11	43327	11	Provirus (high-confidence)	4	7	Complete	High-quality	100	79	38	0.481013	Caudoviricetes	Unclassified	Group I	Clostridioides	0.817	0.492	0.0106
CRCbiome_vOTU15847	6	11950	6	AAI-based (medium-confidence)	0	6	Medium-quality	Genome-fragment	87.42	16	4	0.25	n.a.	n.a.	n.a.	n.a.	2.96	4.84	0.00484
CRCbiome_vOTU15853	8	26512	8	AAI-based (high-confidence)	8	0	High-quality	High-quality	91.9	32	11	0.34375	n.a.	n.a.	n.a.	n.a.	0.77	0.17	0.00484
CRCbiome_vOTU15884	7	34201	7	AAI-based (high-confidence)	1	6	High-quality	High-quality	90.36	50	17	0.34	Caudoviricetes	Unclassified	Group I	Bifidobacterium	0.81	0.371	0.00387
CRCbiome_vOTU15913	21	33092	21	AAI-based (high-confidence)	13	8	Medium-quality	Genome-fragment	88.02	53	30	0.566038	n.a.	n.a.	n.a.	n.a.	0.66	0.475	0.0155
CRCbiome_vOTU15924	6	97920	6	AAI-based (high-confidence)	0	6	High-quality	High-quality	98.93	162	148	0.91358	Caudoviricetes	Suoliviridae	Group I	Unspecified	6.22	8.06	0.00193
CRCbiome_vOTU15959	6	6080	6	HMM-based (lower-bound)	0	6	High-quality	High-quality	100	7	3	0.428571	n.a.	n.a.	n.a.	n.a.	0.201	0.0686	0.03
CRCbiome_vOTU15961	11	34453	11	AAI-based (high-confidence)	6	5	High-quality	High-quality	97.2	48	39	0.8125	Caudoviricetes	Unclassified	Group I	Faecalibacterium	0.755	0.391	0.00967
CRCbiome_vOTU15966	7	38905	7	AAI-based (high-confidence)	5	2	Medium-quality	Genome-fragment	80.38	42	21	0.5	Caudoviricetes	Unclassified	Group I	Bacteroides	0.758	0.411	0.00774
CRCbiome_vOTU15971	22	29956	22	AAI-based (high-confidence)	1	21	Medium-quality	Genome-fragment	88.78	48	13	0.270833	n.a.	n.a.	n.a.	n.a.	0.802	1.45	0.0213
CRCbiome_vOTU15976	18	91658	18	AAI-based (high-confidence)	0	18	High-quality	High-quality	98.39	89	79	0.88764	Caudoviricetes	Crevaviridae	Group I	Unspecified	2.13	2.62	0.127
CRCbiome_vOTU15982	12	4296	12	HMM-based (lower-bound)	1	11	High-quality	High-quality	100	5	3	0.6	n.a.	n.a.	n.a.	n.a.	0.855	1.64	0.0184
CRCbiome_vOTU15985	9	43865	9	AAI-based (high-confidence)	5	4	High-quality	High-quality	100	37	16	0.432432	n.a.	n.a.	n.a.	n.a.	0.78	0.525	0.00774
CRCbiome_vOTU15986	6	41254	6	Provirus (high-confidence)	6	0	Complete	High-quality	100	51	15	0.294118	n.a.	n.a.	n.a.	n.a.	0.717	0.547	0.00774
CRCbiome_vOTU15998	10	39971	10	Provirus (high-confidence)	5	5	Complete	High-quality	100	43	18	0.418605	n.a.	n.a.	n.a.	n.a.	0.717	0.494	0.00484
CRCbiome_vOTU15999	20	61963	20	AAI-based (high-confidence)	6	14	High-quality	High-quality	100	90	49	0.544444	Caudoviricetes	Unclassified	Group I	Faecalibacterium	0.505	0.268	0.0426
CRCbiome_vOTU16047	18	45664	18	Provirus (high-confidence)	2	16	Complete	High-quality	100	65	44	0.676923	n.a.	n.a.	n.a.	n.a.	0.607	0.241	0.00484
CRCbiome_vOTU16067	19	89061	19	HMM-based (lower-bound)	15	4	High-quality	High-quality	94.48	78	51	0.653846	Caudoviricetes	Unclassified	Group I	Elizabethkingia	0.775	0.411	0.0977
CRCbiome_vOTU16073	7	18720	7	AAI-based (high-confidence)	6	1	High-quality	High-quality	100	17	10	0.588235	Malgrandaviricetes	Microviridae	Group II	Unspecified	0.792	0.837	0.0135
CRCbiome_vOTU16120	6	40601	6	AAI-based (medium-confidence)	5	1	High-quality	High-quality	98.29	58	32	0.551724	Caudoviricetes	Unclassified	Group I	Dorea	0.51	0.164	0.00387
CRCbiome_vOTU16124	6	37824	6	AAI-based (high-confidence)	3	3	High-quality	High-quality	100	55	28	0.509091	Caudoviricetes	Unclassified	Group I	Clostridium	0.777	1.22	0.00774
CRCbiome_vOTU16125	9	46405	9	Provirus (high-confidence)	7	2	Complete	High-quality	100	66	42	0.636364	Caudoviricetes	Unclassified	Group I	Faecalibacterium	0.595	0.496	0.0058
CRCbiome_vOTU16140	15	47137	15	AAI-based (high-confidence)	9	6	High-quality	High-quality	100	66	36	0.545455	Caudoviricetes	Unclassified	Group I	Faecalibacterium	0.656	0.509	0.0232
CRCbiome_vOTU16172	30	40405	30	Provirus (medium-confidence)	10	20	Complete	High-quality	100	57	34	0.596491	Caudoviricetes	Unclassified	Group I	Ruminococcus	1.48	2.11	0.0474
CRCbiome_vOTU16199	11	28306	11	AAI-based (high-confidence)	3	8	Medium-quality	Genome-fragment	85.64	36	5	0.138889	n.a.	n.a.	n.a.	n.a.	1.89	1.97	0.0116
CRCbiome_vOTU16224	6	6668	6	AAI-based (high-confidence)	0	6	High-quality	High-quality	100	14	3	0.214286	n.a.	n.a.	n.a.	n.a.	0.383	0.331	0.00677
CRCbiome_vOTU16238	6	15918	6	AAI-based (medium-confidence)	0	6	Medium-quality	Genome-fragment	74.06	18	10	0.555556	Caudoviricetes	Unclassified	Group I	Actinomyces	3.44	5.57	0.0058
CRCbiome_vOTU16241	8	42377	8	Provirus (high-confidence)	8	0	Complete	High-quality	100	40	14	0.35	Caudoviricetes	Unclassified	Group I	Akkermansia	1.98	2.37	0.0087
CRCbiome_vOTU16263	10	16614	10	AAI-based (high-confidence)	0	10	Medium-quality	Genome-fragment	57.91	22	15	0.681818	n.a.	n.a.	n.a.	n.a.	0.73	0.513	0.0135
CRCbiome_vOTU16273	9	52799	9	AAI-based (high-confidence)	0	9	High-quality	High-quality	100	72	47	0.652778	n.a.	n.a.	n.a.	n.a.	0.661	0.245	0.00193
CRCbiome_vOTU16279	11	39570	11	AAI-based (high-confidence)	3	8	High-quality	High-quality	100	53	22	0.415094	Caudoviricetes	Unclassified	Group I	Bifidobacterium	1.07	0.0524	0.00193
CRCbiome_vOTU16284	12	37381	12	HMM-based (lower-bound)	0	12	Medium-quality	Genome-fragment	68.84	35	23	0.657143	n.a.	n.a.	n.a.	n.a.	0.267	0.158	0.173
CRCbiome_vOTU16292	16	71985	16	HMM-based (lower-bound)	0	16	High-quality	High-quality	100	74	54	0.72973	n.a.	n.a.	n.a.	n.a.	1.22	0.747	0.595
CRCbiome_vOTU16306	16	175145	16	AAI-based (high-confidence)	0	16	High-quality	High-quality	99.97	188	73	0.388298	n.a.	n.a.	n.a.	n.a.	1.6	1.45	0.00677
CRCbiome_vOTU16340	6	26436	6	AAI-based (high-confidence)	2	4	Medium-quality	Genome-fragment	75.46	36	27	0.75	Caudoviricetes	Unclassified	Group I	Faecalibacterium	0.602	0.347	0.0135
CRCbiome_vOTU16346	7	62810	7	AAI-based (high-confidence)	0	7	High-quality	High-quality	100	74	28	0.378378	n.a.	n.a.	n.a.	n.a.	2.49	2.42	0.0029
CRCbiome_vOTU16349	15	37146	15	Provirus (high-confidence)	13	2	Complete	High-quality	100	52	24	0.461538	n.a.	n.a.	n.a.	n.a.	1.57	NA	0.000967
CRCbiome_vOTU16360	15	101455	15	HMM-based (lower-bound)	0	15	High-quality	High-quality	100	119	61	0.512605	n.a.	n.a.	n.a.	n.a.	0.675	0.497	0.405
CRCbiome_vOTU16366	6	24051	6	AAI-based (high-confidence)	2	4	Medium-quality	Genome-fragment	83.83	25	18	0.72	n.a.	n.a.	n.a.	n.a.	0.756	0.479	0.0706
CRCbiome_vOTU16371	18	68231	18	AAI-based (medium-confidence)	13	5	High-quality	High-quality	100	90	46	0.511111	Caudoviricetes	Winoviridae	Group I	Winogradskyella	0.901	0.867	0.0058
CRCbiome_vOTU16375	18	31638	18	Provirus (high-confidence)	15	3	Complete	High-quality	100	47	22	0.468085	n.a.	n.a.	n.a.	n.a.	0.515	NA	0.000967
CRCbiome_vOTU16385	11	43831	11	AAI-based (high-confidence)	8	3	High-quality	High-quality	100	56	32	0.571429	n.a.	n.a.	n.a.	n.a.	0.796	0.518	0.0087
CRCbiome_vOTU16396	71	39814	72	Provirus (high-confidence)	53	19	Complete	High-quality	100	54	19	0.351852	n.a.	n.a.	n.a.	n.a.	0.943	1.41	0.12
CRCbiome_vOTU16426	7	15801	7	AAI-based (medium-confidence)	3	4	High-quality	High-quality	100	19	9	0.473684	n.a.	n.a.	n.a.	n.a.	0.405	0.587	0.0667
CRCbiome_vOTU16429	41	38771	41	AAI-based (high-confidence)	11	30	High-quality	High-quality	100	58	30	0.517241	n.a.	n.a.	n.a.	n.a.	0.637	0.554	0.0455
CRCbiome_vOTU16433	48	101196	48	AAI-based (high-confidence)	6	42	High-quality	High-quality	100	144	70	0.486111	n.a.	n.a.	n.a.	n.a.	0.385	0.334	0.111
CRCbiome_vOTU16441	6	46413	6	AAI-based (high-confidence)	3	3	High-quality	High-quality	100	59	39	0.661017	n.a.	n.a.	n.a.	n.a.	0.821	0.108	0.00193
CRCbiome_vOTU16448	12	41356	12	Provirus (high-confidence)	6	6	Complete	High-quality	100	60	22	0.366667	n.a.	n.a.	n.a.	n.a.	0.316	0.176	0.0271
CRCbiome_vOTU16449	19	30766	19	Provirus (high-confidence)	11	8	Complete	High-quality	100	41	24	0.585366	n.a.	n.a.	n.a.	n.a.	0.612	0.574	0.0464
CRCbiome_vOTU16456	7	60642	7	Provirus (high-confidence)	7	0	Complete	High-quality	100	93	27	0.290323	n.a.	n.a.	n.a.	n.a.	0.935	0.532	0.00774
CRCbiome_vOTU16460	8	48157	8	AAI-based (high-confidence)	6	2	High-quality	High-quality	100	84	47	0.559524	Caudoviricetes	Unclassified	Group I	Clostridioides	0.751	0.457	0.00774
CRCbiome_vOTU16464	10	150756	10	AAI-based (high-confidence)	1	9	Medium-quality	Genome-fragment	85.91	152	60	0.394737	n.a.	n.a.	n.a.	n.a.	1.37	2.44	0.0184
CRCbiome_vOTU16469	19	31789	19	Provirus (high-confidence)	16	3	Complete	High-quality	100	44	21	0.477273	n.a.	n.a.	n.a.	n.a.	0.486	0.245	0.0184
CRCbiome_vOTU16494	36	32416	36	AAI-based (medium-confidence)	29	7	Medium-quality	Genome-fragment	70.71	34	17	0.5	n.a.	n.a.	n.a.	n.a.	0.663	0.719	0.0696
CRCbiome_vOTU16505	11	102368	11	AAI-based (high-confidence)	0	11	High-quality	High-quality	99.34	103	56	0.543689	Caudoviricetes	Steigviridae	Group I	Unspecified	1.14	2.3	0.0193
CRCbiome_vOTU16515	68	54947	68	AAI-based (high-confidence)	17	51	High-quality	High-quality	100	89	87	0.977528	Caudoviricetes	Unclassified	Group I	Faecalibacterium	0.563	0.39	0.143
CRCbiome_vOTU16547	13	58898	14	AAI-based (high-confidence)	2	12	High-quality	High-quality	100	82	39	0.47561	Caudoviricetes	Unclassified	Group I	Bacillus	0.307	0.179	0.0416
CRCbiome_vOTU16560	11	35293	11	AAI-based (high-confidence)	5	6	High-quality	High-quality	100	52	28	0.538462	Caudoviricetes	Unclassified	Group I	Butyrivibrio	0.679	0.453	0.0261
CRCbiome_vOTU16561	7	97774	7	Provirus (high-confidence)	4	3	Complete	High-quality	100	156	81	0.519231	Caudoviricetes	Unclassified	Group I	Faecalibacterium	0.406	0.231	0.0106
CRCbiome_vOTU16572	7	55561	7	AAI-based (high-confidence)	3	4	High-quality	High-quality	100	89	38	0.426966	Caudoviricetes	Unclassified	Group I	Butyrivibrio	0.939	NA	0.000967
CRCbiome_vOTU16594	18	98466	18	AAI-based (high-confidence)	0	18	High-quality	High-quality	100	129	42	0.325581	Caudoviricetes	Unclassified	Group I	Enterocloster	1.66	1.5	0.0164
CRCbiome_vOTU16603	6	55238	6	AAI-based (medium-confidence)	5	1	Medium-quality	Genome-fragment	89.14	78	42	0.538462	n.a.	n.a.	n.a.	n.a.	0.254	0.0732	0.0029
CRCbiome_vOTU16621	7	41781	7	AAI-based (high-confidence)	4	3	High-quality	High-quality	100	50	36	0.72	n.a.	n.a.	n.a.	n.a.	0.512	0.278	0.00484
CRCbiome_vOTU16623	56	42336	56	AAI-based (high-confidence)	17	39	High-quality	High-quality	100	63	41	0.650794	Caudoviricetes	Unclassified	Group I	Butyrivibrio	0.539	0.368	0.147
CRCbiome_vOTU16631	6	27608	6	Provirus (medium-confidence)	3	3	Complete	High-quality	100	41	17	0.414634	n.a.	n.a.	n.a.	n.a.	0.525	0.306	0.00193
CRCbiome_vOTU16645	7	16395	7	AAI-based (medium-confidence)	0	7	Medium-quality	Genome-fragment	74.3	27	8	0.296296	Caudoviricetes	Unclassified	Group I	Hungatella	0.536	0.297	0.00677
CRCbiome_vOTU16650	6	44223	6	Provirus (medium-confidence)	3	3	Complete	High-quality	100	65	40	0.615385	Caudoviricetes	Unclassified	Group I	Faecalibacterium	0.497	0.241	0.00484
CRCbiome_vOTU16667	14	38483	14	Provirus (high-confidence)	5	9	Complete	High-quality	100	64	23	0.359375	n.a.	n.a.	n.a.	n.a.	0.754	0.707	0.0164
CRCbiome_vOTU16681	6	41392	6	AAI-based (high-confidence)	0	6	High-quality	High-quality	100	66	34	0.515152	n.a.	n.a.	n.a.	n.a.	0.379	0.244	0.00774
CRCbiome_vOTU16682	9	41225	9	AAI-based (high-confidence)	4	5	High-quality	High-quality	100	56	31	0.553571	n.a.	n.a.	n.a.	n.a.	0.673	0.479	0.0135
CRCbiome_vOTU16686	9	29774	9	AAI-based (high-confidence)	0	9	Medium-quality	Genome-fragment	83.88	57	20	0.350877	n.a.	n.a.	n.a.	n.a.	0.473	0.304	0.00484
CRCbiome_vOTU16704	15	52430	15	AAI-based (high-confidence)	11	4	High-quality	High-quality	100	75	38	0.506667	n.a.	n.a.	n.a.	n.a.	0.56	0.197	0.00193
CRCbiome_vOTU16705	15	44614	15	AAI-based (medium-confidence)	15	0	High-quality	High-quality	93.43	59	29	0.491525	Caudoviricetes	Unclassified	Group I	Roseburia	1.13	1.07	0.0193
CRCbiome_vOTU16716	64	35344	64	AAI-based (high-confidence)	11	53	High-quality	High-quality	100	48	27	0.5625	n.a.	n.a.	n.a.	n.a.	0.605	0.616	0.0619
CRCbiome_vOTU16739	14	93064	14	AAI-based (high-confidence)	4	10	Medium-quality	Genome-fragment	77.25	121	57	0.471074	n.a.	n.a.	n.a.	n.a.	0.413	0.307	0.0203
CRCbiome_vOTU16743	14	53804	14	AAI-based (high-confidence)	5	9	Medium-quality	Genome-fragment	87.47	75	30	0.4	n.a.	n.a.	n.a.	n.a.	1.01	0.862	0.0329
CRCbiome_vOTU16754	13	42290	13	AAI-based (high-confidence)	2	11	High-quality	High-quality	100	44	20	0.454545	n.a.	n.a.	n.a.	n.a.	0.484	0.443	0.0377
CRCbiome_vOTU16761	6	24874	6	AAI-based (high-confidence)	1	5	Medium-quality	Genome-fragment	65.61	43	18	0.418605	Caudoviricetes	Unclassified	Group I	Bifidobacterium	1.06	0.994	0.00484
CRCbiome_vOTU16764	19	107865	19	AAI-based (medium-confidence)	0	19	High-quality	High-quality	100	100	46	0.46	n.a.	n.a.	n.a.	n.a.	1.3	1.04	0.26
CRCbiome_vOTU16774	10	37256	10	Provirus (high-confidence)	10	0	Complete	High-quality	100	39	15	0.384615	n.a.	n.a.	n.a.	n.a.	1.42	0.991	0.0106
CRCbiome_vOTU16776	20	28921	20	Provirus (high-confidence)	20	0	Complete	High-quality	100	45	23	0.511111	n.a.	n.a.	n.a.	n.a.	0.999	0.819	0.0242
CRCbiome_vOTU16794	10	42917	10	Provirus (high-confidence)	6	4	Complete	High-quality	100	52	34	0.653846	n.a.	n.a.	n.a.	n.a.	0.673	0.423	0.00677
CRCbiome_vOTU16800	20	120911	20	AAI-based (high-confidence)	14	6	High-quality	High-quality	100	191	94	0.492147	Caudoviricetes	Unclassified	Group I	Faecalibacterium	1.53	NA	0.000967
CRCbiome_vOTU16803	9	17315	9	Provirus (high-confidence)	9	0	Complete	High-quality	100	27	5	0.185185	n.a.	n.a.	n.a.	n.a.	0.416	0.336	0.0368
CRCbiome_vOTU16817	31	41157	31	AAI-based (high-confidence)	16	15	High-quality	High-quality	100	51	34	0.666667	n.a.	n.a.	n.a.	n.a.	0.687	0.587	0.0309
CRCbiome_vOTU16834	10	38733	10	Provirus (high-confidence)	5	5	Complete	High-quality	100	61	20	0.327869	n.a.	n.a.	n.a.	n.a.	0.7	0.573	0.0116
CRCbiome_vOTU16854	8	65849	8	Provirus (high-confidence)	4	4	Complete	High-quality	100	79	37	0.468354	Caudoviricetes	Unclassified	Group I	Erysipelothrix	0.439	0.323	0.00967
CRCbiome_vOTU16862	7	13097	7	AAI-based (high-confidence)	0	7	High-quality	High-quality	90.13	21	8	0.380952	n.a.	n.a.	n.a.	n.a.	0.854	0.835	0.00967
CRCbiome_vOTU16867	10	24970	10	AAI-based (high-confidence)	6	4	Medium-quality	Genome-fragment	70.2	30	12	0.4	n.a.	n.a.	n.a.	n.a.	0.363	0.198	0.0242
CRCbiome_vOTU16885	19	43289	19	AAI-based (high-confidence)	7	12	High-quality	High-quality	100	53	35	0.660377	n.a.	n.a.	n.a.	n.a.	0.352	0.209	0.0426
CRCbiome_vOTU16915	26	120766	26	HMM-based (lower-bound)	1	25	High-quality	High-quality	100	121	51	0.421488	n.a.	n.a.	n.a.	n.a.	3.16	3.35	0.0986
CRCbiome_vOTU16922	9	56644	9	AAI-based (high-confidence)	1	8	High-quality	High-quality	93.27	78	42	0.538462	Caudoviricetes	Unclassified	Group I	Faecalibacterium	0.65	0.503	0.0087
CRCbiome_vOTU16923	78	86276	78	AAI-based (high-confidence)	9	69	High-quality	High-quality	100	72	41	0.569444	n.a.	n.a.	n.a.	n.a.	1.15	0.922	0.173
CRCbiome_vOTU16929	22	60631	22	AAI-based (high-confidence)	6	16	High-quality	High-quality	100	87	44	0.505747	n.a.	n.a.	n.a.	n.a.	0.455	0.387	0.0406
CRCbiome_vOTU16948	9	73636	9	HMM-based (lower-bound)	0	9	High-quality	High-quality	100	77	68	0.883117	Caudoviricetes	Unclassified	Group I	Streptococcus	0.765	0.577	0.838
CRCbiome_vOTU16978	12	58241	12	Provirus (medium-confidence)	6	6	Complete	High-quality	100	54	24	0.444444	n.a.	n.a.	n.a.	n.a.	1.4	1.4	0.0261
CRCbiome_vOTU16996	8	46040	8	AAI-based (medium-confidence)	4	4	High-quality	High-quality	100	64	20	0.3125	n.a.	n.a.	n.a.	n.a.	1.13	0.992	0.0087
CRCbiome_vOTU16997	12	43518	12	DTR (high-confidence)	0	12	Complete	High-quality	100	57	36	0.631579	Caudoviricetes	Unclassified	Group I	Alistipes	0.456	0.309	0.0058
CRCbiome_vOTU17001	9	33341	9	AAI-based (medium-confidence)	2	7	Medium-quality	Genome-fragment	71.56	35	12	0.342857	n.a.	n.a.	n.a.	n.a.	0.797	0.735	0.00387
CRCbiome_vOTU17007	7	97415	7	AAI-based (high-confidence)	1	6	High-quality	High-quality	97.53	118	40	0.338983	Caudoviricetes	Unclassified	Group I	Bacteroides	0.762	0.606	0.00677
CRCbiome_vOTU17019	7	34232	7	HMM-based (lower-bound)	5	2	Medium-quality	Genome-fragment	62.4	52	27	0.519231	n.a.	n.a.	n.a.	n.a.	0.363	0.144	0.0174
CRCbiome_vOTU17028	10	4787	10	HMM-based (lower-bound)	0	10	High-quality	High-quality	100	5	4	0.8	n.a.	n.a.	n.a.	n.a.	0.54	0.509	0.281
CRCbiome_vOTU17034	10	61746	10	Provirus (high-confidence)	1	9	Complete	High-quality	100	74	20	0.27027	n.a.	n.a.	n.a.	n.a.	0.696	0.25	0.00484
CRCbiome_vOTU17043	19	54949	19	Provirus (medium-confidence)	7	12	Complete	High-quality	100	84	38	0.452381	n.a.	n.a.	n.a.	n.a.	0.384	0.235	0.0503
CRCbiome_vOTU17050	10	38565	10	AAI-based (high-confidence)	5	5	High-quality	High-quality	100	57	30	0.526316	n.a.	n.a.	n.a.	n.a.	0.807	0.786	0.0135
CRCbiome_vOTU17072	8	19014	8	AAI-based (medium-confidence)	0	8	High-quality	High-quality	100	18	11	0.611111	n.a.	n.a.	n.a.	n.a.	0.532	0.702	0.0348
CRCbiome_vOTU17078	7	63003	7	AAI-based (high-confidence)	5	2	High-quality	High-quality	98.22	86	44	0.511628	n.a.	n.a.	n.a.	n.a.	0.455	0.456	0.0184
CRCbiome_vOTU17086	9	37420	9	AAI-based (high-confidence)	5	4	High-quality	High-quality	100	55	26	0.472727	Caudoviricetes	Unclassified	Group I	Butyrivibrio	0.621	0.602	0.0116
CRCbiome_vOTU17095	6	38502	6	Provirus (high-confidence)	6	0	Complete	High-quality	100	52	33	0.634615	n.a.	n.a.	n.a.	n.a.	1.2	0.155	0.0029
CRCbiome_vOTU17100	8	60140	8	Provirus (high-confidence)	8	0	Complete	High-quality	100	82	48	0.585366	Caudoviricetes	Unclassified	Group I	Unspecified	0.743	0.375	0.00967
CRCbiome_vOTU17102	12	25319	12	AAI-based (high-confidence)	6	6	High-quality	High-quality	100	31	11	0.354839	n.a.	n.a.	n.a.	n.a.	1.02	0.825	0.058
CRCbiome_vOTU17109	6	63306	6	Provirus (high-confidence)	2	4	Complete	High-quality	100	98	25	0.255102	Caudoviricetes	Unclassified	Group I	Bifidobacterium	1.04	0.695	0.0058
CRCbiome_vOTU17137	8	6092	8	HMM-based (lower-bound)	1	7	High-quality	High-quality	100	8	2	0.25	n.a.	n.a.	n.a.	n.a.	0.492	0.442	0.00677
CRCbiome_vOTU17144	29	55734	29	AAI-based (high-confidence)	11	18	High-quality	High-quality	99.52	80	41	0.5125	Caudoviricetes	Unclassified	Group I	Bacillus	0.384	0.321	0.0793
CRCbiome_vOTU17160	8	40071	8	AAI-based (high-confidence)	0	8	High-quality	High-quality	100	47	20	0.425532	n.a.	n.a.	n.a.	n.a.	0.589	0.378	0.0484
CRCbiome_vOTU17162	26	61598	26	AAI-based (high-confidence)	16	10	High-quality	High-quality	100	94	50	0.531915	Caudoviricetes	Unclassified	Group I	Unspecified	0.54	0.535	0.058
CRCbiome_vOTU17179	11	95604	11	AAI-based (high-confidence)	0	11	High-quality	High-quality	100	84	83	0.988095	Caudoviricetes	Intestiviridae	Group I	Bacteroides	2.38	3.44	0.0087
CRCbiome_vOTU17185	12	79611	12	AAI-based (high-confidence)	0	12	High-quality	High-quality	100	105	30	0.285714	Caudoviricetes	Unclassified	Group I	Unspecified	1.21	0.687	0.0126
CRCbiome_vOTU17188	21	57710	21	Provirus (high-confidence)	20	1	Complete	High-quality	100	78	18	0.230769	n.a.	n.a.	n.a.	n.a.	2.9	3.78	0.00774
CRCbiome_vOTU17191	22	35611	22	AAI-based (high-confidence)	7	15	High-quality	High-quality	100	61	23	0.377049	n.a.	n.a.	n.a.	n.a.	0.68	0.35	0.0116
CRCbiome_vOTU17196	7	134338	7	AAI-based (high-confidence)	0	7	High-quality	High-quality	91.47	202	61	0.30198	Caudoviricetes	Unclassified	Group I	Enterococcus	0.921	NA	0.000967
CRCbiome_vOTU17197	6	60086	6	Provirus (high-confidence)	3	3	Complete	High-quality	100	74	44	0.594595	n.a.	n.a.	n.a.	n.a.	0.687	NA	0.000967
CRCbiome_vOTU17245	9	109768	9	AAI-based (high-confidence)	0	9	High-quality	High-quality	100	143	52	0.363636	n.a.	n.a.	n.a.	n.a.	1.59	1.72	0.0116
CRCbiome_vOTU17278	7	29185	7	AAI-based (high-confidence)	3	4	Medium-quality	Genome-fragment	77.28	48	18	0.375	Caudoviricetes	Unclassified	Group I	Bifidobacterium	0.652	0.396	0.00774
CRCbiome_vOTU17283	19	19888	19	AAI-based (medium-confidence)	0	19	High-quality	High-quality	95.33	16	10	0.625	n.a.	n.a.	n.a.	n.a.	0.493	0.328	0.177
CRCbiome_vOTU17289	6	41335	6	Provirus (high-confidence)	3	3	Complete	High-quality	100	45	23	0.511111	n.a.	n.a.	n.a.	n.a.	0.39	0.414	0.0145
CRCbiome_vOTU17295	9	48097	9	Provirus (high-confidence)	9	0	Complete	High-quality	100	56	32	0.571429	Caudoviricetes	Unclassified	Group I	Erysipelothrix	0.588	0.318	0.028
CRCbiome_vOTU17299	7	54797	7	AAI-based (high-confidence)	5	2	High-quality	High-quality	100	80	55	0.6875	n.a.	n.a.	n.a.	n.a.	0.448	0.158	0.0087
CRCbiome_vOTU17301	27	96601	27	Provirus (medium-confidence)	22	5	Complete	High-quality	100	115	35	0.304348	n.a.	n.a.	n.a.	n.a.	0.96	1.07	0.0484
CRCbiome_vOTU17302	6	46033	6	AAI-based (high-confidence)	0	6	High-quality	High-quality	100	70	45	0.642857	n.a.	n.a.	n.a.	n.a.	0.794	1.08	0.0397
CRCbiome_vOTU17304	14	39648	14	AAI-based (high-confidence)	11	3	High-quality	High-quality	100	51	24	0.470588	n.a.	n.a.	n.a.	n.a.	0.885	1.35	0.0271
CRCbiome_vOTU17310	8	4577	8	HMM-based (lower-bound)	0	8	High-quality	High-quality	100	6	3	0.5	n.a.	n.a.	n.a.	n.a.	0.686	0.741	0.029
CRCbiome_vOTU17311	9	28986	9	AAI-based (high-confidence)	4	5	Medium-quality	Genome-fragment	84.76	49	21	0.428571	n.a.	n.a.	n.a.	n.a.	0.478	0.304	0.0551
CRCbiome_vOTU17318	25	138394	25	AAI-based (high-confidence)	12	13	High-quality	High-quality	100	142	69	0.485915	n.a.	n.a.	n.a.	n.a.	1.39	0.858	0.00484
CRCbiome_vOTU17319	28	77651	28	AAI-based (high-confidence)	0	28	High-quality	High-quality	100	106	26	0.245283	Caudoviricetes	Unclassified	Group I	Unspecified	0.637	0.587	0.0561
CRCbiome_vOTU17357	6	33102	6	AAI-based (high-confidence)	0	6	High-quality	High-quality	100	48	35	0.729167	n.a.	n.a.	n.a.	n.a.	1.1	0.879	0.028
CRCbiome_vOTU17366	11	91239	11	AAI-based (medium-confidence)	3	8	High-quality	High-quality	100	105	51	0.485714	Caudoviricetes	Unclassified	Group I	Bacillus	0.427	0.14	0.0087
CRCbiome_vOTU17374	8	39754	8	AAI-based (medium-confidence)	8	0	Medium-quality	Genome-fragment	71.3	48	25	0.520833	n.a.	n.a.	n.a.	n.a.	0.364	0.237	0.0164
CRCbiome_vOTU17379	8	111835	8	Provirus (high-confidence)	7	1	Complete	High-quality	100	138	52	0.376812	n.a.	n.a.	n.a.	n.a.	0.547	0.407	0.0164
CRCbiome_vOTU17381	17	58953	17	AAI-based (high-confidence)	11	6	High-quality	High-quality	100	68	30	0.441176	n.a.	n.a.	n.a.	n.a.	0.481	0.214	0.0242
CRCbiome_vOTU17390	6	38491	6	Provirus (high-confidence)	2	4	Complete	High-quality	100	61	25	0.409836	Caudoviricetes	Unclassified	Group I	Propionibacterium	0.572	0.74	0.0571
CRCbiome_vOTU17397	9	40148	9	Provirus (high-confidence)	4	5	Complete	High-quality	100	62	22	0.354839	Caudoviricetes	Unclassified	Group I	Bifidobacterium	6.44	11.4	0.00387
CRCbiome_vOTU17405	24	8228	24	AAI-based (medium-confidence)	0	24	High-quality	High-quality	100	15	4	0.266667	n.a.	n.a.	n.a.	n.a.	0.919	0.506	0.0271
CRCbiome_vOTU17406	14	49452	14	AAI-based (medium-confidence)	0	14	High-quality	High-quality	100	64	18	0.28125	n.a.	n.a.	n.a.	n.a.	0.768	0.642	0.0232
CRCbiome_vOTU17407	7	27438	7	Provirus (high-confidence)	4	3	Complete	High-quality	100	35	15	0.428571	n.a.	n.a.	n.a.	n.a.	0.97	0.754	0.0145
CRCbiome_vOTU17423	13	114175	13	HMM-based (lower-bound)	0	13	Medium-quality	Genome-fragment	75.33	112	62	0.553571	n.a.	n.a.	n.a.	n.a.	1.3	0.795	0.174
CRCbiome_vOTU17433	9	34568	9	Provirus (high-confidence)	8	1	Complete	High-quality	100	55	27	0.490909	n.a.	n.a.	n.a.	n.a.	1.2	1.35	0.0116
CRCbiome_vOTU17441	31	5032	31	HMM-based (lower-bound)	0	31	High-quality	High-quality	100	5	3	0.6	n.a.	n.a.	n.a.	n.a.	0.408	0.344	0.0542
CRCbiome_vOTU17443	8	30861	8	Provirus (medium-confidence)	6	2	Complete	High-quality	100	42	25	0.595238	n.a.	n.a.	n.a.	n.a.	0.469	0.289	0.0193
CRCbiome_vOTU17445	55	45309	55	AAI-based (medium-confidence)	4	51	High-quality	High-quality	100	42	28	0.717949	n.a.	n.a.	n.a.	n.a.	0.624	0.357	0.466
CRCbiome_vOTU17446	7	33572	7	Provirus (medium-confidence)	6	1	Complete	High-quality	100	47	25	0.531915	n.a.	n.a.	n.a.	n.a.	0.405	0.192	0.0058
CRCbiome_vOTU17495	60	92235	61	AAI-based (high-confidence)	23	38	High-quality	High-quality	100	145	71	0.489655	Caudoviricetes	Unclassified	Group I	Paenibacillus	0.4	0.357	0.177
CRCbiome_vOTU17501	8	61700	8	AAI-based (high-confidence)	6	2	High-quality	High-quality	100	105	51	0.485714	Caudoviricetes	Unclassified	Group I	Faecalibacterium	0.666	0.549	0.00967
CRCbiome_vOTU17510	6	39091	6	AAI-based (medium-confidence)	2	4	High-quality	High-quality	100	55	12	0.218182	n.a.	n.a.	n.a.	n.a.	0.658	0.507	0.00484
CRCbiome_vOTU17513	31	33846	32	AAI-based (high-confidence)	4	28	High-quality	High-quality	100	55	35	0.636364	n.a.	n.a.	n.a.	n.a.	0.687	0.868	0.0677
CRCbiome_vOTU17520	26	79478	26	AAI-based (high-confidence)	17	9	High-quality	High-quality	100	109	72	0.66055	Caudoviricetes	Unclassified	Group I	Faecalibacterium	0.812	0.769	0.029
CRCbiome_vOTU17524	10	47445	10	AAI-based (medium-confidence)	6	4	High-quality	High-quality	100	65	34	0.523077	Caudoviricetes	Unclassified	Group I	Clostridium	0.392	0.0485	0.00193
CRCbiome_vOTU17530	11	38068	11	Provirus (high-confidence)	4	7	Complete	High-quality	100	55	30	0.545455	n.a.	n.a.	n.a.	n.a.	1.25	0.765	0.00193
CRCbiome_vOTU17533	25	28588	25	AAI-based (high-confidence)	0	25	High-quality	High-quality	100	31	11	0.354839	n.a.	n.a.	n.a.	n.a.	0.388	0.21	0.0638
CRCbiome_vOTU17544	13	43524	13	AAI-based (medium-confidence)	8	5	High-quality	High-quality	96.4	44	13	0.295455	n.a.	n.a.	n.a.	n.a.	1.04	0.664	0.0213
CRCbiome_vOTU17552	13	19379	13	HMM-based (lower-bound)	0	13	High-quality	High-quality	100	29	7	0.241379	n.a.	n.a.	n.a.	n.a.	0.463	0.661	0.0261
CRCbiome_vOTU17557	24	37626	24	Provirus (high-confidence)	4	20	Complete	High-quality	100	50	33	0.66	n.a.	n.a.	n.a.	n.a.	0.48	0.522	0.0493
CRCbiome_vOTU17564	42	90636	42	AAI-based (high-confidence)	0	42	High-quality	High-quality	98.67	91	83	0.912088	Caudoviricetes	Intestiviridae	Group I	Unspecified	2.1	2.37	0.0571
CRCbiome_vOTU17569	7	65928	7	AAI-based (high-confidence)	3	4	High-quality	High-quality	100	100	52	0.52	n.a.	n.a.	n.a.	n.a.	0.498	0.278	0.0087
CRCbiome_vOTU17575	7	39973	8	AAI-based (high-confidence)	0	8	High-quality	High-quality	100	58	26	0.448276	n.a.	n.a.	n.a.	n.a.	0.586	0.451	0.0087
CRCbiome_vOTU17578	87	157063	87	AAI-based (high-confidence)	24	63	High-quality	High-quality	100	216	69	0.319444	n.a.	n.a.	n.a.	n.a.	0.891	0.704	0.0319
CRCbiome_vOTU17585	39	50629	39	AAI-based (high-confidence)	23	16	High-quality	High-quality	100	75	38	0.506667	Caudoviricetes	Unclassified	Group I	Paenibacillus	0.489	0.325	0.0571
CRCbiome_vOTU17590	6	51584	6	AAI-based (high-confidence)	4	2	High-quality	High-quality	100	59	43	0.728814	Caudoviricetes	Unclassified	Group I	Streptococcus	0.667	0.217	0.00967
CRCbiome_vOTU17604	26	60218	26	AAI-based (high-confidence)	25	1	High-quality	High-quality	100	43	27	0.627907	n.a.	n.a.	n.a.	n.a.	2.17	NA	0.000967
CRCbiome_vOTU17607	28	96860	28	AAI-based (high-confidence)	0	28	High-quality	High-quality	100	84	82	0.97619	Caudoviricetes	Intestiviridae	Group I	Bacteroides	0.783	1.01	0.0455
CRCbiome_vOTU17608	22	85945	22	DTR (high-confidence)	0	22	Complete	High-quality	100	113	29	0.256637	n.a.	n.a.	n.a.	n.a.	0.545	NA	0.000967
CRCbiome_vOTU17611	14	28059	14	Provirus (high-confidence)	8	6	Complete	High-quality	100	36	13	0.361111	n.a.	n.a.	n.a.	n.a.	1.44	0.768	0.0106
CRCbiome_vOTU17613	13	45278	13	AAI-based (high-confidence)	3	10	Medium-quality	Genome-fragment	81.13	62	21	0.33871	n.a.	n.a.	n.a.	n.a.	2	1.86	0.0126
CRCbiome_vOTU17638	16	39833	16	Provirus (high-confidence)	10	6	Complete	High-quality	100	36	14	0.388889	n.a.	n.a.	n.a.	n.a.	1.29	1.13	0.0251
CRCbiome_vOTU17644	10	4495	10	HMM-based (lower-bound)	1	9	High-quality	High-quality	100	5	2	0.4	n.a.	n.a.	n.a.	n.a.	0.516	0.625	0.0251
CRCbiome_vOTU17647	9	30659	9	AAI-based (medium-confidence)	7	2	Medium-quality	Genome-fragment	89.06	47	26	0.553191	n.a.	n.a.	n.a.	n.a.	0.436	0.235	0.00484
CRCbiome_vOTU17670	110	44042	110	Provirus (high-confidence)	62	48	Complete	High-quality	100	52	23	0.442308	n.a.	n.a.	n.a.	n.a.	0.965	1.51	0.223
CRCbiome_vOTU17682	9	100716	9	AAI-based (high-confidence)	0	9	High-quality	High-quality	100	125	38	0.304	Caudoviricetes	Unclassified	Group I	Bacteroides	1.19	0.58	0.00677
CRCbiome_vOTU17695	9	15976	9	AAI-based (high-confidence)	0	9	High-quality	High-quality	100	21	8	0.380952	n.a.	n.a.	n.a.	n.a.	0.561	0.373	0.0677
CRCbiome_vOTU17732	6	51898	6	HMM-based (lower-bound)	2	4	Medium-quality	Genome-fragment	77.64	58	16	0.275862	n.a.	n.a.	n.a.	n.a.	2.26	2.34	0.0203
CRCbiome_vOTU17747	9	43843	9	AAI-based (high-confidence)	2	7	High-quality	High-quality	100	18	13	0.722222	n.a.	n.a.	n.a.	n.a.	1.23	1.94	0.0155
CRCbiome_vOTU17764	8	40896	8	AAI-based (high-confidence)	0	8	High-quality	High-quality	100	53	10	0.188679	n.a.	n.a.	n.a.	n.a.	9.3	12.3	0.0116
CRCbiome_vOTU17766	14	38408	14	AAI-based (high-confidence)	6	8	High-quality	High-quality	100	53	53	1	Caudoviricetes	Unclassified	Group I	Faecalibacterium	0.513	0.422	0.0793
CRCbiome_vOTU17792	6	29995	6	AAI-based (high-confidence)	0	6	High-quality	High-quality	98.33	48	43	0.895833	n.a.	Unclassified	Unclassified	Enterococcus	1.4	0.899	0.00677
CRCbiome_vOTU17794	6	51980	6	Provirus (high-confidence)	4	2	Complete	High-quality	100	77	53	0.688312	Caudoviricetes	Unclassified	Group I	Faecalibacterium	2.46	2.78	0.00193
CRCbiome_vOTU17815	30	41127	30	Provirus (medium-confidence)	11	19	Complete	High-quality	100	58	43	0.741379	Caudoviricetes	Unclassified	Group I	Roseburia	0.399	0.31	0.0648
CRCbiome_vOTU17816	10	37143	10	Provirus (high-confidence)	2	8	Complete	High-quality	100	58	35	0.603448	Caudoviricetes	Unclassified	Group I	Streptococcus	0.687	0.379	0.0164
CRCbiome_vOTU17820	11	64241	11	AAI-based (high-confidence)	2	9	High-quality	High-quality	100	93	21	0.225806	Caudoviricetes	Unclassified	Group I	Parabacteroides	1.02	0.552	0.00677
CRCbiome_vOTU17827	12	38569	12	AAI-based (high-confidence)	1	11	High-quality	High-quality	100	47	15	0.319149	n.a.	n.a.	n.a.	n.a.	0.634	0.532	0.0677
CRCbiome_vOTU17844	40	34395	40	AAI-based (high-confidence)	10	30	High-quality	High-quality	94.56	54	35	0.648148	Caudoviricetes	Unclassified	Group I	Butyrivibrio	0.575	0.309	0.0174
CRCbiome_vOTU17846	8	27339	8	AAI-based (medium-confidence)	6	2	Medium-quality	Genome-fragment	67.12	36	18	0.5	n.a.	n.a.	n.a.	n.a.	1.02	0.997	0.0174
CRCbiome_vOTU17847	29	113073	29	AAI-based (medium-confidence)	11	18	High-quality	High-quality	100	131	44	0.335878	n.a.	n.a.	n.a.	n.a.	0.831	0.364	0.0561
CRCbiome_vOTU17851	25	62560	25	AAI-based (medium-confidence)	19	6	High-quality	High-quality	100	85	24	0.282353	n.a.	n.a.	n.a.	n.a.	0.859	0.759	0.028
CRCbiome_vOTU17852	23	38899	23	Provirus (high-confidence)	14	9	Complete	High-quality	100	49	20	0.408163	n.a.	n.a.	n.a.	n.a.	0.519	0.221	0.0261
CRCbiome_vOTU17863	9	49804	9	AAI-based (high-confidence)	2	7	High-quality	High-quality	100	73	58	0.794521	Caudoviricetes	Unclassified	Group I	Faecalibacterium	0.611	NA	0.000967
CRCbiome_vOTU17870	11	84443	11	AAI-based (high-confidence)	0	11	Medium-quality	Genome-fragment	68.63	79	76	0.962025	Caudoviricetes	Intestiviridae	Group I	Unspecified	1.52	1.55	0.0329
CRCbiome_vOTU17874	12	61721	12	AAI-based (high-confidence)	0	12	High-quality	High-quality	100	105	31	0.295238	Caudoviricetes	Unclassified	Group I	Roseburia	1.14	1.11	0.0058
CRCbiome_vOTU17887	8	35758	8	AAI-based (high-confidence)	7	1	High-quality	High-quality	100	48	25	0.520833	n.a.	n.a.	n.a.	n.a.	1.61	1.11	0.00484
CRCbiome_vOTU17898	13	52554	13	AAI-based (high-confidence)	4	9	High-quality	High-quality	100	75	49	0.653333	Caudoviricetes	Unclassified	Group I	Faecalibacterium	0.518	0.156	0.0029
CRCbiome_vOTU17901	63	43087	63	AAI-based (high-confidence)	34	29	High-quality	High-quality	100	57	21	0.368421	n.a.	n.a.	n.a.	n.a.	0.86	0.842	0.158
CRCbiome_vOTU17917	7	44218	7	AAI-based (high-confidence)	0	7	Medium-quality	Genome-fragment	50.54	46	13	0.282609	n.a.	n.a.	n.a.	n.a.	5.2	4.19	0.0106
CRCbiome_vOTU17925	11	34200	11	Provirus (medium-confidence)	8	3	Complete	High-quality	100	34	12	0.352941	n.a.	n.a.	n.a.	n.a.	0.735	0.68	0.0087
CRCbiome_vOTU17928	16	33929	16	AAI-based (high-confidence)	7	9	High-quality	High-quality	100	61	24	0.393443	n.a.	n.a.	n.a.	n.a.	0.568	0.337	0.00967
CRCbiome_vOTU17936	6	63187	6	AAI-based (high-confidence)	2	4	High-quality	High-quality	98.81	92	21	0.228261	Caudoviricetes	Unclassified	Group I	Parabacteroides	0.607	0.36	0.0135
CRCbiome_vOTU17937	22	45537	22	Provirus (high-confidence)	13	9	Complete	High-quality	100	50	37	0.74	Caudoviricetes	Unclassified	Group I	Streptococcus	0.528	0.489	0.089
CRCbiome_vOTU17943	15	4347	15	HMM-based (lower-bound)	0	15	High-quality	High-quality	100	5	2	0.4	n.a.	n.a.	n.a.	n.a.	0.7	1.08	0.0251
CRCbiome_vOTU17944	9	169160	9	HMM-based (lower-bound)	1	8	High-quality	High-quality	100	170	86	0.505882	n.a.	n.a.	n.a.	n.a.	0.615	0.352	0.0164
CRCbiome_vOTU17947	35	78250	36	AAI-based (high-confidence)	14	22	High-quality	High-quality	100	122	54	0.442623	n.a.	n.a.	n.a.	n.a.	0.649	0.345	0.0193
CRCbiome_vOTU17952	57	53165	57	AAI-based (high-confidence)	33	24	High-quality	High-quality	100	74	27	0.364865	n.a.	n.a.	n.a.	n.a.	0.868	0.98	0.087
CRCbiome_vOTU17955	30	29587	30	AAI-based (high-confidence)	23	7	High-quality	High-quality	100	33	13	0.393939	n.a.	n.a.	n.a.	n.a.	0.567	0.554	0.058
CRCbiome_vOTU17956	56	45567	56	AAI-based (high-confidence)	18	38	High-quality	High-quality	100	67	28	0.41791	n.a.	n.a.	n.a.	n.a.	0.64	0.5	0.133
CRCbiome_vOTU17962	6	4160	6	AAI-based (medium-confidence)	0	6	High-quality	High-quality	95.22	5	1	0.2	n.a.	n.a.	n.a.	n.a.	0.599	0.239	0.0058
CRCbiome_vOTU17964	55	115034	56	AAI-based (high-confidence)	23	33	High-quality	High-quality	100	178	84	0.47191	n.a.	n.a.	n.a.	n.a.	0.377	0.0676	0.00387
CRCbiome_vOTU17968	9	59504	9	Provirus (high-confidence)	6	3	Complete	High-quality	100	83	38	0.457831	n.a.	n.a.	n.a.	n.a.	0.305	0.185	0.0251
CRCbiome_vOTU17972	12	57827	12	AAI-based (medium-confidence)	0	12	High-quality	High-quality	100	64	27	0.421875	n.a.	n.a.	n.a.	n.a.	2.75	2.58	0.0319
CRCbiome_vOTU17980	6	69123	6	AAI-based (high-confidence)	4	2	High-quality	High-quality	100	76	30	0.394737	n.a.	n.a.	n.a.	n.a.	0.334	0.161	0.0087
CRCbiome_vOTU17991	63	60851	65	AAI-based (high-confidence)	40	25	High-quality	High-quality	100	89	33	0.370787	n.a.	n.a.	n.a.	n.a.	0.798	0.492	0.0561
CRCbiome_vOTU18002	7	7732	7	AAI-based (high-confidence)	0	7	High-quality	High-quality	100	12	3	0.25	n.a.	n.a.	n.a.	n.a.	0.712	0.475	0.00774
CRCbiome_vOTU18008	7	22869	7	AAI-based (medium-confidence)	0	7	Medium-quality	Genome-fragment	55.16	29	17	0.586207	n.a.	n.a.	n.a.	n.a.	1.27	2.04	0.121
CRCbiome_vOTU18025	17	35618	17	Provirus (high-confidence)	15	2	Complete	High-quality	100	51	22	0.431373	n.a.	n.a.	n.a.	n.a.	0.587	0.472	0.0242
CRCbiome_vOTU18036	18	37087	18	AAI-based (high-confidence)	5	13	High-quality	High-quality	100	59	37	0.627119	Caudoviricetes	Unclassified	Group I	Brevibacillus	0.501	0.559	0.0309
CRCbiome_vOTU18037	28	44537	28	Provirus (high-confidence)	20	8	Complete	High-quality	100	51	11	0.215686	n.a.	n.a.	n.a.	n.a.	0.536	0.465	0.0928
CRCbiome_vOTU18040	21	128215	21	HMM-based (lower-bound)	15	6	High-quality	High-quality	98.66	149	87	0.583893	Caudoviricetes	Winoviridae	Group I	Winogradskyella	0.624	0.691	0.0368
CRCbiome_vOTU18045	46	89119	46	HMM-based (lower-bound)	31	15	High-quality	High-quality	90.65	126	33	0.261905	n.a.	n.a.	n.a.	n.a.	1.61	1.13	0.252
CRCbiome_vOTU18047	6	71242	6	AAI-based (high-confidence)	0	6	High-quality	High-quality	100	69	41	0.594203	n.a.	n.a.	n.a.	n.a.	0.774	0.452	0.104
CRCbiome_vOTU18049	14	67818	14	AAI-based (high-confidence)	7	7	High-quality	High-quality	100	97	52	0.536082	Caudoviricetes	Unclassified	Group I	Faecalibacterium	0.373	NA	0.000967
CRCbiome_vOTU18051	9	62410	9	AAI-based (high-confidence)	0	9	High-quality	High-quality	100	93	54	0.580645	Caudoviricetes	Unclassified	Group I	Unspecified	0.511	0.357	0.0116
CRCbiome_vOTU18052	24	61078	24	AAI-based (high-confidence)	5	19	High-quality	High-quality	100	92	49	0.532609	Caudoviricetes	Unclassified	Group I	Bacillus	0.696	0.46	0.0329
CRCbiome_vOTU18056	89	51684	90	AAI-based (high-confidence)	44	46	High-quality	High-quality	100	65	32	0.492308	n.a.	n.a.	n.a.	n.a.	1.62	1.57	0.118
CRCbiome_vOTU18061	20	160148	20	AAI-based (high-confidence)	12	8	High-quality	High-quality	100	210	68	0.32381	n.a.	n.a.	n.a.	n.a.	0.355	0.278	0.0116
CRCbiome_vOTU18073	6	76937	6	AAI-based (high-confidence)	3	3	High-quality	High-quality	100	102	52	0.509804	n.a.	n.a.	n.a.	n.a.	0.803	0.656	0.00193
CRCbiome_vOTU18081	17	36289	17	AAI-based (medium-confidence)	9	8	High-quality	High-quality	100	48	15	0.3125	n.a.	n.a.	n.a.	n.a.	1.6	2.84	0.0155
CRCbiome_vOTU18083	26	22178	26	AAI-based (high-confidence)	20	6	High-quality	High-quality	100	33	7	0.212121	n.a.	n.a.	n.a.	n.a.	0.813	0.962	0.0397
CRCbiome_vOTU18089	13	180747	13	DTR (high-confidence)	0	13	Complete	High-quality	100	219	62	0.283105	Caudoviricetes	Steigviridae	Group I	Unspecified	1.64	2.89	0.0184
CRCbiome_vOTU18092	79	46415	79	Provirus (high-confidence)	29	50	Complete	High-quality	100	50	19	0.38	n.a.	n.a.	n.a.	n.a.	1.18	1.02	0.12
CRCbiome_vOTU18112	9	30199	9	Provirus (high-confidence)	6	3	Complete	High-quality	100	36	14	0.388889	n.a.	n.a.	n.a.	n.a.	1.13	0.676	0.0193
CRCbiome_vOTU18113	11	6711	11	HMM-based (lower-bound)	0	11	High-quality	High-quality	100	9	5	0.555556	n.a.	n.a.	n.a.	n.a.	0.282	0.138	0.029
CRCbiome_vOTU18116	30	38100	30	AAI-based (high-confidence)	11	19	High-quality	High-quality	100	63	40	0.634921	Caudoviricetes	Unclassified	Group I	Brevibacillus	0.459	0.348	0.058
CRCbiome_vOTU18117	10	30698	10	AAI-based (high-confidence)	6	4	Medium-quality	Genome-fragment	76.1	44	19	0.431818	Caudoviricetes	Unclassified	Group I	Elizabethkingia	0.42	0.217	0.0164
CRCbiome_vOTU18122	7	35180	7	Provirus (high-confidence)	5	2	Complete	High-quality	100	52	15	0.288462	Caudoviricetes	Unclassified	Group I	Bifidobacterium	0.846	1.45	0.0106
CRCbiome_vOTU18128	27	33216	27	Provirus (high-confidence)	14	13	Complete	High-quality	100	53	22	0.415094	n.a.	n.a.	n.a.	n.a.	0.514	0.625	0.0803
CRCbiome_vOTU18129	7	39517	7	HMM-based (lower-bound)	3	4	Medium-quality	Genome-fragment	61.54	66	24	0.363636	n.a.	n.a.	n.a.	n.a.	0.972	0.486	0.0116
CRCbiome_vOTU18130	6	33032	6	AAI-based (high-confidence)	4	2	High-quality	High-quality	100	45	28	0.622222	n.a.	n.a.	n.a.	n.a.	0.347	0.182	0.00387
CRCbiome_vOTU18162	10	17538	10	AAI-based (high-confidence)	7	3	High-quality	High-quality	100	27	11	0.407407	n.a.	n.a.	n.a.	n.a.	0.809	0.608	0.0058
CRCbiome_vOTU18168	24	36763	24	Provirus (high-confidence)	10	14	Complete	High-quality	100	57	34	0.596491	n.a.	n.a.	n.a.	n.a.	0.419	0.227	0.0251
CRCbiome_vOTU18169	8	60919	8	AAI-based (high-confidence)	4	4	High-quality	High-quality	98.71	99	87	0.878788	Caudoviricetes	Unclassified	Group I	Faecalibacterium	0.335	0.142	0.0087
CRCbiome_vOTU18172	18	52845	18	AAI-based (high-confidence)	2	16	High-quality	High-quality	100	77	34	0.441558	Caudoviricetes	Unclassified	Group I	Bacillus	0.276	0.126	0.029
CRCbiome_vOTU18173	6	50747	6	Provirus (high-confidence)	3	3	Complete	High-quality	100	79	46	0.582278	Caudoviricetes	Unclassified	Group I	Faecalibacterium	0.994	0.341	0.0029
CRCbiome_vOTU18192	8	38302	8	Provirus (high-confidence)	4	4	Complete	High-quality	100	53	30	0.566038	Caudoviricetes	Unclassified	Group I	Enterococcus	0.713	0.688	0.00967
CRCbiome_vOTU18200	60	46844	61	AAI-based (high-confidence)	19	42	High-quality	High-quality	100	62	35	0.564516	n.a.	n.a.	n.a.	n.a.	0.51	0.394	0.105
CRCbiome_vOTU18201	10	5076	10	HMM-based (lower-bound)	5	5	High-quality	High-quality	100	5	2	0.4	n.a.	n.a.	n.a.	n.a.	0.439	0.344	0.0271
CRCbiome_vOTU18202	6	38682	6	DTR (high-confidence)	0	6	Complete	High-quality	100	54	23	0.425926	n.a.	n.a.	n.a.	n.a.	0.783	1.03	0.0116
CRCbiome_vOTU18207	63	164753	64	AAI-based (high-confidence)	0	64	High-quality	High-quality	100	219	56	0.255708	n.a.	n.a.	n.a.	n.a.	1.43	NA	0.000967
CRCbiome_vOTU18224	10	221757	10	HMM-based (lower-bound)	3	7	High-quality	High-quality	99.3	263	89	0.338403	n.a.	n.a.	n.a.	n.a.	0.403	0.149	0.00193
CRCbiome_vOTU18225	8	55004	8	Provirus (medium-confidence)	7	1	Complete	High-quality	100	85	38	0.447059	n.a.	n.a.	n.a.	n.a.	0.541	0.46	0.0174
CRCbiome_vOTU18237	7	43930	7	AAI-based (medium-confidence)	1	6	Medium-quality	Genome-fragment	72.89	40	20	0.5	n.a.	n.a.	n.a.	n.a.	1.26	1.41	0.0145
CRCbiome_vOTU18250	22	51629	22	Provirus (medium-confidence)	15	7	Complete	High-quality	100	75	48	0.64	Caudoviricetes	Unclassified	Group I	Bacillus	0.598	0.764	0.0551
CRCbiome_vOTU18253	6	28040	6	AAI-based (high-confidence)	2	4	Medium-quality	Genome-fragment	73.57	39	26	0.666667	n.a.	n.a.	n.a.	n.a.	0.446	0.223	0.0106
CRCbiome_vOTU18258	8	37353	8	AAI-based (high-confidence)	6	2	High-quality	High-quality	100	48	16	0.333333	Caudoviricetes	Unclassified	Group I	Akkermansia	3.83	4.75	0.00677
CRCbiome_vOTU18261	16	69083	16	Provirus (high-confidence)	9	7	Complete	High-quality	100	110	49	0.445455	n.a.	n.a.	n.a.	n.a.	0.965	0.837	0.0416
CRCbiome_vOTU18262	35	5747	35	AAI-based (high-confidence)	14	21	High-quality	High-quality	100	7	4	0.571429	Malgrandaviricetes	Microviridae	Group II	Parabacteroides	0.351	0.242	0.0464
CRCbiome_vOTU18267	7	29681	7	AAI-based (high-confidence)	2	5	Medium-quality	Genome-fragment	59.19	55	26	0.472727	Caudoviricetes	Unclassified	Group I	Faecalibacterium	0.619	0.463	0.0435
CRCbiome_vOTU18271	8	19180	8	AAI-based (high-confidence)	3	5	Medium-quality	Genome-fragment	59.56	35	17	0.485714	n.a.	n.a.	n.a.	n.a.	1.29	0.58	0.0087
CRCbiome_vOTU18294	138	47637	138	Provirus (high-confidence)	50	88	Complete	High-quality	100	64	63	0.984375	Caudoviricetes	Unclassified	Group I	Faecalibacterium	0.504	0.479	0.229
CRCbiome_vOTU18295	20	27006	20	Provirus (medium-confidence)	14	6	Complete	High-quality	100	46	15	0.326087	n.a.	n.a.	n.a.	n.a.	1.76	2.25	0.03
CRCbiome_vOTU18297	46	49973	47	AAI-based (high-confidence)	18	29	High-quality	High-quality	100	66	34	0.515152	n.a.	n.a.	n.a.	n.a.	1.13	1.04	0.156
CRCbiome_vOTU18299	44	30820	44	Provirus (medium-confidence)	42	2	Complete	High-quality	100	47	26	0.553191	n.a.	n.a.	n.a.	n.a.	1.15	0.538	0.0058
CRCbiome_vOTU18305	8	33890	8	AAI-based (high-confidence)	0	8	High-quality	High-quality	100	33	8	0.242424	n.a.	n.a.	n.a.	n.a.	0.464	0.301	0.00967
CRCbiome_vOTU18306	11	35926	11	Provirus (medium-confidence)	10	1	Complete	High-quality	100	48	29	0.604167	n.a.	n.a.	n.a.	n.a.	0.426	0.313	0.03
CRCbiome_vOTU18314	38	53646	38	AAI-based (high-confidence)	5	33	High-quality	High-quality	100	83	56	0.674699	Caudoviricetes	Unclassified	Group I	Faecalibacterium	0.779	0.687	0.0368
CRCbiome_vOTU18319	23	26075	23	Provirus (high-confidence)	17	6	Complete	High-quality	100	33	12	0.363636	n.a.	n.a.	n.a.	n.a.	1.14	1.35	0.0338
CRCbiome_vOTU18322	13	18234	13	AAI-based (medium-confidence)	3	10	High-quality	High-quality	100	28	11	0.392857	n.a.	n.a.	n.a.	n.a.	0.421	0.567	0.0716
CRCbiome_vOTU18323	10	17725	10	AAI-based (medium-confidence)	0	10	High-quality	High-quality	100	25	11	0.44	n.a.	n.a.	n.a.	n.a.	0.274	0.189	0.148
CRCbiome_vOTU18334	28	34641	28	AAI-based (high-confidence)	18	10	High-quality	High-quality	100	52	24	0.461538	n.a.	n.a.	n.a.	n.a.	0.483	0.459	0.0658
CRCbiome_vOTU18335	41	7596	41	AAI-based (high-confidence)	25	16	High-quality	High-quality	100	9	4	0.444444	Malgrandaviricetes	Microviridae	Group II	Unspecified	0.43	0.391	0.0629
CRCbiome_vOTU18341	45	21616	45	AAI-based (high-confidence)	0	45	High-quality	High-quality	100	24	13	0.541667	n.a.	n.a.	n.a.	n.a.	0.533	0.399	0.118
CRCbiome_vOTU18342	7	88580	7	AAI-based (high-confidence)	4	3	High-quality	High-quality	100	98	38	0.387755	n.a.	n.a.	n.a.	n.a.	0.925	0.855	0.0116
CRCbiome_vOTU18344	13	72539	13	AAI-based (high-confidence)	4	9	High-quality	High-quality	100	73	38	0.520548	Caudoviricetes	Unclassified	Group I	Bacteroides	0.925	0.517	0.0135
CRCbiome_vOTU18348	18	7742	18	AAI-based (high-confidence)	11	7	High-quality	High-quality	100	9	4	0.444444	Malgrandaviricetes	Microviridae	Group II	Unspecified	0.542	0.566	0.028
CRCbiome_vOTU18350	6	81629	6	AAI-based (high-confidence)	3	3	High-quality	High-quality	100	73	56	0.767123	Caudoviricetes	Unclassified	Group I	Faecalibacterium	0.582	0.378	0.0126
CRCbiome_vOTU18353	415	40311	415	Provirus (medium-confidence)	138	277	Complete	High-quality	100	42	16	0.380952	Caudoviricetes	Unclassified	Group I	Bacteroides	1.71	1.64	0.691
CRCbiome_vOTU18355	28	44221	28	AAI-based (high-confidence)	6	22	High-quality	High-quality	100	56	28	0.5	n.a.	n.a.	n.a.	n.a.	0.876	0.643	0.0029
CRCbiome_vOTU18362	7	31012	7	AAI-based (high-confidence)	0	7	High-quality	High-quality	96.44	53	25	0.471698	n.a.	n.a.	n.a.	n.a.	0.471	0.486	0.0087
CRCbiome_vOTU18365	9	53199	9	Provirus (high-confidence)	4	5	Complete	High-quality	100	82	53	0.646341	n.a.	n.a.	n.a.	n.a.	1.11	1.14	0.00193
CRCbiome_vOTU18372	23	64706	23	AAI-based (high-confidence)	6	17	High-quality	High-quality	100	96	56	0.583333	n.a.	n.a.	n.a.	n.a.	2.08	NA	0.000967
CRCbiome_vOTU18377	11	58708	11	AAI-based (medium-confidence)	9	2	High-quality	High-quality	100	64	39	0.609375	Caudoviricetes	Unclassified	Group I	Streptococcus	0.506	0.279	0.0174
CRCbiome_vOTU18378	6	78054	6	AAI-based (high-confidence)	2	4	High-quality	High-quality	100	103	54	0.524272	n.a.	n.a.	n.a.	n.a.	0.684	0.36	0.00967
CRCbiome_vOTU18390	12	47242	12	Provirus (high-confidence)	6	6	Complete	High-quality	100	65	37	0.569231	n.a.	n.a.	n.a.	n.a.	0.508	0.409	0.0909
CRCbiome_vOTU18401	38	67357	38	AAI-based (high-confidence)	17	21	High-quality	High-quality	100	87	35	0.402299	n.a.	n.a.	n.a.	n.a.	1.34	NA	0.000967
CRCbiome_vOTU18403	8	42330	8	Provirus (high-confidence)	8	0	Complete	High-quality	100	38	16	0.421053	n.a.	n.a.	n.a.	n.a.	1.08	0.589	0.00774
CRCbiome_vOTU18409	15	81008	15	AAI-based (high-confidence)	8	7	High-quality	High-quality	100	128	50	0.390625	n.a.	n.a.	n.a.	n.a.	0.847	0.578	0.0087
CRCbiome_vOTU18411	11	78112	11	AAI-based (high-confidence)	0	11	High-quality	High-quality	98.68	109	31	0.284404	Caudoviricetes	Unclassified	Group I	Unspecified	1.66	1.52	0.0164
CRCbiome_vOTU18412	21	45916	21	AAI-based (high-confidence)	6	15	High-quality	High-quality	100	63	35	0.555556	n.a.	n.a.	n.a.	n.a.	0.568	0.414	0.0261
CRCbiome_vOTU18413	16	51623	16	AAI-based (high-confidence)	5	11	High-quality	High-quality	100	64	39	0.609375	Caudoviricetes	Unclassified	Group I	Clostridium	0.513	0.352	0.0261
CRCbiome_vOTU18417	9	43840	9	Provirus (high-confidence)	6	3	Complete	High-quality	100	61	50	0.819672	Caudoviricetes	Unclassified	Group I	Faecalibacterium	0.52	0.463	0.0242
CRCbiome_vOTU18432	6	31225	6	AAI-based (high-confidence)	6	0	Medium-quality	Genome-fragment	64.51	39	16	0.410256	Caudoviricetes	Unclassified	Group I	Bacteroides	0.643	0.276	0.00387
CRCbiome_vOTU18433	17	70757	17	AAI-based (high-confidence)	3	14	High-quality	High-quality	100	105	58	0.552381	n.a.	n.a.	n.a.	n.a.	0.518	0.496	0.0271
CRCbiome_vOTU18442	22	28390	22	Provirus (high-confidence)	12	10	Complete	High-quality	100	36	13	0.361111	n.a.	n.a.	n.a.	n.a.	0.39	0.196	0.0193
CRCbiome_vOTU18443	6	40981	6	AAI-based (high-confidence)	1	5	Medium-quality	Genome-fragment	74.53	59	23	0.389831	n.a.	n.a.	n.a.	n.a.	2.68	4.38	0.00677
CRCbiome_vOTU18444	30	33488	30	Provirus (medium-confidence)	27	3	Complete	High-quality	100	30	11	0.366667	n.a.	n.a.	n.a.	n.a.	1.12	0.6	0.00387
CRCbiome_vOTU18451	10	30480	10	AAI-based (high-confidence)	2	8	High-quality	High-quality	94.86	51	19	0.372549	n.a.	n.a.	n.a.	n.a.	0.713	0.816	0.0329
CRCbiome_vOTU18453	36	26182	36	AAI-based (high-confidence)	16	20	High-quality	High-quality	100	44	13	0.295455	n.a.	n.a.	n.a.	n.a.	0.315	0.136	0.0232
CRCbiome_vOTU18455	72	48511	72	AAI-based (high-confidence)	21	51	High-quality	High-quality	100	58	18	0.310345	n.a.	n.a.	n.a.	n.a.	1.18	1.14	0.121
CRCbiome_vOTU18460	7	115804	7	AAI-based (high-confidence)	0	7	High-quality	High-quality	97.7	140	44	0.314286	Caudoviricetes	Unclassified	Group I	Mycobacterium	0.36	0.146	0.0145
CRCbiome_vOTU18465	6	12082	6	AAI-based (medium-confidence)	0	6	High-quality	High-quality	100	16	5	0.3125	n.a.	n.a.	n.a.	n.a.	0.528	0.614	0.0087
CRCbiome_vOTU18474	22	64933	22	AAI-based (high-confidence)	2	20	High-quality	High-quality	100	92	42	0.456522	Caudoviricetes	Unclassified	Group I	Faecalibacterium	0.554	0.354	0.00774
CRCbiome_vOTU18478	12	45727	12	AAI-based (high-confidence)	0	12	High-quality	High-quality	100	54	31	0.574074	n.a.	n.a.	n.a.	n.a.	0.879	0.486	0.509
CRCbiome_vOTU18482	7	51077	7	AAI-based (high-confidence)	1	6	High-quality	High-quality	100	83	44	0.53012	Caudoviricetes	Unclassified	Group I	Bacillus	0.244	0.159	0.0261
CRCbiome_vOTU18485	12	42222	12	AAI-based (medium-confidence)	5	7	High-quality	High-quality	100	53	14	0.264151	n.a.	n.a.	n.a.	n.a.	0.475	0.605	0.0106
CRCbiome_vOTU18489	6	36619	6	AAI-based (medium-confidence)	3	3	High-quality	High-quality	95.99	47	12	0.255319	n.a.	n.a.	n.a.	n.a.	0.372	0.177	0.0116
CRCbiome_vOTU18491	6	57297	6	HMM-based (lower-bound)	5	1	High-quality	High-quality	90.73	50	28	0.56	n.a.	n.a.	n.a.	n.a.	0.791	NA	0.000967
CRCbiome_vOTU18494	99	141699	99	AAI-based (high-confidence)	38	61	High-quality	High-quality	100	183	66	0.360656	n.a.	n.a.	n.a.	n.a.	1.72	1.25	0.203
