# Supplementary material for: Exploring the gut DNA virome in fecal immunochemical test stool samples reveals associations with lifestyle in a large population-based study
Source: Nat Commun. 2024 Feb 29;15:1791. doi: 10.1038/s41467-024-46033-0 (PMC10904388; doi:10.1038/s41467-024-46033-0)
Supplement: Supplementary file 5 — Supplementary Dataset 2 [file 41467_2024_46033_MOESM5_ESM.xlsx]

## Sheet: Sheet1
Supplementary Data 2: Host variable associations with gut virome alpha diversity
index	host variable	n	df	sumsq	meansq	Omega2_partial	p.value	FDR
invsimpson	Sex	1034	1	7964	7964	0.003386	0.03388	0.04982
observed	Sex	1034	1	6957	6957	0.001044	0.1495	0.1823
shannon	Sex	1034	1	0.7343	0.7343	0.003144	0.03924	0.0545
invsimpson	Age	1034	2	1891	945.6	0	0.5866	0.6111
observed	Age	1034	2	16540	8272	0.002839	0.0849	0.1117
shannon	Age	1034	2	0.6809	0.3405	0.001876	0.1398	0.1664
invsimpson	Center	1034	1	14140	14140	0.006765	0.004658	0.008318
observed	Center	1034	1	10420	10420	0.002047	0.0776	0.1049
shannon	Center	1034	1	0.8567	0.8567	0.003834	0.02587	0.03919
invsimpson	BMI	623	1	2804	2804	0.0009074	0.2113	0.2641
observed	BMI	623	1	4586	4586	0.0004785	0.255	0.2965
shannon	BMI	623	1	0.04004	0.04004	0	0.6464	0.6877
invsimpson	Physical activity	728	1	18200	18200	0.01233	0.001557	0.002994
observed	Physical activity	728	1	64300	64300	0.02344	1.957e-05	3.764e-05
shannon	Physical activity	728	1	3.206	3.206	0.02221	3.17e-05	6.096e-05
invsimpson	Smoking	1013	1	677	677	0	0.5371	0.5714
observed	Smoking	1013	1	18400	18400	0.004415	0.0193	0.03016
shannon	Smoking	1013	1	0.1433	0.1433	0	0.3646	0.4143
invsimpson	Snus	971	1	1263	1263	0	0.3981	0.4629
observed	Snus	971	1	4722	4722	0.0004117	0.237	0.2822
shannon	Snus	971	1	0.07018	0.07018	0	0.5218	0.5798
invsimpson	Education	1008	2	6286	3143	0.001532	0.1703	0.2241
observed	Education	1008	2	19850	9925	0.003889	0.05187	0.07205
shannon	Education	1008	2	0.8065	0.4032	0.002609	0.09896	0.1269
invsimpson	Marital status	1013	1	10240	10240	0.004715	0.01621	0.02702
observed	Marital status	1013	1	55490	55490	0.01519	4.911e-05	9.094e-05
shannon	Marital status	1013	1	1.631	1.631	0.00824	0.002207	0.003806
invsimpson	Working status	1015	2	10820	5410	0.004059	0.04692	0.06703
observed	Working status	1015	2	21650	10820	0.004417	0.03912	0.05753
shannon	Working status	1015	2	1.052	0.5261	0.004009	0.04814	0.06334
invsimpson	Nationality	989	1	1623	1623	0	0.3391	0.4037
observed	Nationality	989	1	19930	19930	0.00501	0.01464	0.02362
shannon	Nationality	989	1	1.569	1.569	0.008071	0.002697	0.004495
invsimpson	Energy (kcal/day)	630	1	2054	2054	0.0003015	0.2757	0.3363
observed	Energy (kcal/day)	630	1	900	900	0	0.6041	0.6426
shannon	Energy (kcal/day)	630	1	0.3692	0.3692	0.002027	0.1316	0.1605
invsimpson	Protein (E%)	630	1	1045	1045	0	0.4432	0.4925
observed	Protein (E%)	630	1	1515	1515	0	0.4977	0.541
shannon	Protein (E%)	630	1	0.0007915	0.0007915	0	0.9474	0.9474
invsimpson	Carbohydrates (E%)	630	1	11200	11200	0.008565	0.01138	0.01962
observed	Carbohydrates (E%)	630	1	39650	39650	0.01666	0.0006759	0.001207
shannon	Carbohydrates (E%)	630	1	2.033	2.033	0.0163	0.0007636	0.001363
invsimpson	Added sugar (E%)	630	1	6369	6369	0.004136	0.05767	0.0801
observed	Added sugar (E%)	630	1	14330	14330	0.005531	0.03421	0.05183
shannon	Added sugar (E%)	630	1	0.7443	0.7443	0.005917	0.02968	0.04364
invsimpson	Fiber (g/day)	634	1	1257	1257	0	0.4087	0.4645
observed	Fiber (g/day)	634	1	38.71	38.71	0	0.9153	0.9153
shannon	Fiber (g/day)	634	1	0.002107	0.002107	0	0.9143	0.9329
invsimpson	Fat (E%)	630	1	3079	3079	0.001193	0.1861	0.2385
observed	Fat (E%)	630	1	8223	8223	0.002229	0.1212	0.1516
shannon	Fat (E%)	630	1	0.4712	0.4712	0.002675	0.1015	0.1269
invsimpson	SFA (E%)	630	1	304.1	304.1	0	0.6811	0.6811
observed	SFA (E%)	630	1	1900	1900	0	0.4506	0.5006
shannon	SFA (E%)	630	1	0.1523	0.1523	0	0.3576	0.4143
invsimpson	MUFA (E%)	630	1	10260	10260	0.007276	0.01808	0.02825
observed	MUFA (E%)	630	1	24930	24930	0.009591	0.007904	0.01317
shannon	MUFA (E%)	630	1	1.301	1.301	0.009504	0.00815	0.01273
invsimpson	PUFA (E%)	630	1	4866	4866	0.0028	0.0966	0.1305
observed	PUFA (E%)	630	1	14360	14360	0.004927	0.04282	0.06117
shannon	PUFA (E%)	630	1	0.683	0.683	0.004691	0.04677	0.0632
invsimpson	TFA (E%)	630	1	1001	1001	0	0.4541	0.4936
observed	TFA (E%)	630	1	285.4	285.4	0	0.7707	0.8028
shannon	TFA (E%)	630	1	0.0572	0.0572	0	0.5694	0.6189
invsimpson	Alcohol (g/day)	634	1	15630	15630	0.01156	0.003856	0.007141
observed	Alcohol (g/day)	634	1	37570	37570	0.01499	0.00116	0.002
shannon	Alcohol (g/day)	634	1	2.703	2.703	0.02187	0.0001084	0.0002007
invsimpson	WCRF	615	1	492.9	492.9	0	0.5989	0.6111
observed	WCRF	615	1	170.8	170.8	0	0.8239	0.8408
shannon	WCRF	615	1	0.00251	0.00251	0	0.9079	0.9329
invsimpson	Antibiotics use	964	1	9941	9941	0.004774	0.01791	0.02825
observed	Antibiotics use	964	1	8825	8825	0.0017	0.1044	0.1339
shannon	Antibiotics use	964	1	1.241	1.241	0.00627	0.007915	0.01273
invsimpson	Antacid use	970	1	8391	8391	0.003882	0.02902	0.04397
observed	Antacid use	970	1	2726	2726	0	0.3669	0.4169
shannon	Antacid use	970	1	0.7855	0.7855	0.003623	0.03362	0.04803
